# Supplementary material for: Comparative Study on the Transcriptome of Maize Mature Embryos from Two China Elite Hybrids Zhengdan958 and Anyu5
Source: PLoS One. 2016 Jun 22;11(6):e0158028. doi: 10.1371/journal.pone.0158028 (PMC4917089; doi:10.1371/journal.pone.0158028)
Supplement: S1 Table — (XLSX) [file pone.0158028.s001.xlsx]

## Sheet: S1 Table
S1 Table. Expressed genes in Zhengdan958, Anyu5, Zheng58, Ye478 and Chang7-2.
AC gene ID	TPM-AC	BC gene ID	TPM-BC	AA gene ID	TPM-AA	BB gene ID	TPM-BB	CC gene ID	TPM-CC
AC148152.3	1.87231	AC148152.3	2.01453	AC148152.3	3.49105	AC148152.3	1.22514	AC148152.3	3.09192
AC148167.6	45.5595	AC148167.6	33.5756	AC148167.6	28.5102	AC148167.6	75.9589	AC148167.6	45.142
AC149475.2	96.7359	AC149475.2	66.4796	AC149475.2	72.1483	AC149475.2	73.5086	AC149475.2	71.1142
AC149818.2	206.578	AC149818.2	183.994	AC149818.2	154.188	AC149818.2	169.682	AC149818.2	105.125
AC149829.2	20.5954	AC149829.2	18.8023	AC149829.2	20.9463	AC149829.2	7.96343	AC149829.2	20.4067
AC150739.3	11.8579	AC150739.3	26.1889	AC150739.3	29.0921	AC150739.3	26.3406	AC150739.3	14.2228
AC152495.1	11.2338	AC152495.1	9.40115	AC152495.1	4.65473	AC152495.1	12.864	AC152495.1	5.56546
AC155376.2	6.24102	AC155376.2	2.01453	AC155376.2	5.81841	AC155376.2	6.73829	AC155377.1	69.259
AC155377.1	59.9138	AC155377.1	104.756	AC155377.1	97.1675	AC155377.1	146.405	AC155390.2	2.47354
AC155390.2	1.24821	AC155390.2	7.38662	AC155390.2	2.32736	AC155390.2	6.12572	AC155434.2	9.89414
AC155434.2	8.73743	AC155434.2	18.1308	AC155434.2	27.3465	AC155434.2	33.6914	AC155496.2	1.85515
AC155622.2	3.74461	AC155622.2	4.02907	AC155496.2	1.16368	AC155622.2	14.0891	AC155622.2	4.32869
AC155624.2	19.9713	AC155624.2	16.1163	AC155622.2	3.49105	AC155624.2	28.7909	AC155624.2	32.156
AC165178.2	3.12051	AC165178.2	2.01453	AC155624.2	28.5102	AC177831.3	4.288	AC165178.2	1.23677
AC177897.2	3.12051	AC177897.2	3.35756	AC165178.2	1.16368	AC177897.2	1.83771	AC177897.2	3.09192
AC177908.3	22.4677	AC177899.2	1.34302	AC177908.3	23.2736	AC177899.2	3.67543	AC177899.2	1.23677
AC182482.3	118.58	AC177908.3	40.9622	AC182482.3	125.678	AC177908.3	64.32	AC177908.3	21.6434
AC182615.4	3.12051	AC182482.3	88.6394	AC182615.4	1.16368	AC182482.3	79.6343	AC182482.3	160.161
AC182617.3	1.24821	AC182615.4	2.68604	AC182617.3	1.16368	AC182617.3	1.22514	AC182615.4	2.47354
AC183950.2	3.74461	AC182617.3	1.34302	AC183950.2	3.49105	AC183509.1	1.22514	AC182617.3	1.85515
AC184169.3	3.12051	AC183950.2	2.68604	AC184133.3	2.90921	AC183950.2	4.288	AC183950.2	7.42061
AC185226.4	9.36154	AC184133.3	1.34302	AC184169.3	1.16368	AC183968.2	1.22514	AC184169.3	1.23677
AC185281.5	1.24821	AC184169.3	1.34302	AC184170.4	1.74552	AC184133.3	1.22514	AC185226.4	6.18384
AC185300.4	1.24821	AC184170.4	2.68604	AC184172.3	1.74552	AC185226.4	24.5029	AC185281.5	3.09192
AC185415.3	1.87231	AC185226.4	10.0727	AC185226.4	16.2916	AC185276.2	1.22514	AC185300.4	1.85515
AC185500.3	3.12051	AC185500.3	5.37209	AC185415.3	5.23657	AC185281.5	1.22514	AC185522.2	3.7103
AC185593.3	1.24821	AC185593.3	2.68604	AC186524.3	1.16368	AC185300.4	4.90057	AC185610.3	1.23677
AC186322.4	11.2338	AC186322.4	6.71511	AC186815.3	1.16368	AC185466.3	1.22514	AC186322.4	19.7883
AC187098.4	1.87231	AC187065.3	2.01453	AC187098.4	6.98209	AC185522.2	1.83771	AC187065.3	12.9861
AC187157.4	25.5882	AC187098.4	2.68604	AC187157.4	74.4757	AC186512.3	1.83771	AC187098.4	4.94707
AC187393.3	1.87231	AC187157.4	54.3924	AC187567.4	4.65473	AC186815.3	1.83771	AC187157.4	82.8635
AC187567.4	10.6097	AC187209.5	1.34302	AC188023.3	42.4744	AC187098.4	17.7646	AC187567.4	11.7493
AC187910.5	8.11333	AC187567.4	3.35756	AC188710.4	1.16368	AC187157.4	108.425	AC187879.3	1.85515
AC188023.3	40.5667	AC187910.5	14.1017	AC188721.3	2.32736	AC187263.4	1.83771	AC187910.5	17.3148
AC188838.3	17.4749	AC188023.3	53.7209	AC188838.3	2.90921	AC187551.3	1.22514	AC188023.3	59.9833
AC189792.3	2.49641	AC188745.3	1.34302	AC189060.4	1.74552	AC187567.4	4.288	AC188721.3	1.23677
AC190526.3	7.48923	AC188838.3	8.05813	AC189879.3	1.16368	AC188023.3	37.9794	AC188838.3	5.56546
AC190609.3	1652	AC189792.3	1.34302	AC190526.3	4.07289	AC188838.3	6.73829	AC189879.3	1.23677
AC190628.4	11.2338	AC190526.3	3.35755	AC190609.3	91.3491	AC189879.3	1.22514	AC190609.3	2265.14
AC190632.2	1.87231	AC190587.3	3.35755	AC190628.4	4.07289	AC190526.3	1.22514	AC190636.3	3.09192
AC190750.2	2.49641	AC190609.3	1747.94	AC190636.3	2.32736	AC190587.3	23.2777	AC190740.2	1.23677
AC190834.3	3.74462	AC190750.2	5.37209	AC190740.2	1.74552	AC190609.3	937.847	AC190885.4	4.32869
AC190885.4	2.49641	AC190834.3	5.37209	AC190750.2	9.8913	AC190623.3	2.45029	AC191009.3	125.532
AC191009.3	139.175	AC191009.3	81.2528	AC190834.3	1.16368	AC190628.4	3.67543	AC191050.3	164.49
AC191050.3	150.409	AC191050.3	44.9912	AC190933.3	1.16368	AC190632.2	1.83771	AC191069.3	44.5237
AC191069.3	35.5738	AC191069.3	44.9912	AC190999.2	2.32736	AC190636.3	2.45029	AC191246.3	25.9721
AC191113.2	1.24821	AC191113.2	2.68604	AC191009.3	92.5127	AC190750.2	2.45029	AC191251.3	8.03899
AC191246.3	24.34	AC191246.3	9.40115	AC191012.2	1.16368	AC190834.3	5.51314	AC191254.3	1.23677
AC191251.3	6.24102	AC191251.3	8.72964	AC191050.3	59.3478	AC190883.2	1.83771	AC191575.2	1.85515
AC191575.2	5.61692	AC191575.2	2.68604	AC191069.3	52.3657	AC190909.3	4.288	AC191676.3	1.23677
AC191598.3	1.24821	AC191771.3	5.37209	AC191113.2	1.16368	AC190999.2	8.576	AC191771.3	5.56546
AC191771.3	16.2267	AC192362.3	32.904	AC191246.3	16.8734	AC191009.3	128.64	AC192362.3	25.9721
AC192362.3	29.3328	AC192368.3	10.0727	AC191251.3	7.56394	AC191012.2	1.22514	AC192368.3	5.56546
AC192367.2	1.24821	AC192451.3	75.8807	AC191548.3	1.16368	AC191050.3	81.472	AC192451.3	117.493
AC192368.3	3.74462	AC193423.3	1.34302	AC191771.3	3.49105	AC191069.3	75.3463	AC193598.3	1.85515
AC192451.3	129.813	AC193500.3	1.34302	AC192362.3	45.9655	AC191113.2	1.22514	AC193630.3	4.32869
AC193500.3	1.24821	AC193630.3	2.01453	AC192451.3	150.697	AC191246.3	3.06286	AC193632.2	7.42061
AC193598.3	1.87231	AC193632.2	4.70058	AC193630.3	12.8005	AC191251.3	7.35086	AC194072.3	1.85515
AC193630.3	6.86513	AC194072.3	23.5029	AC193632.2	1.74552	AC191254.3	2.45029	AC194174.3	2.47354
AC194072.3	8.11333	AC194112.3	1.34302	AC194112.3	2.32736	AC191676.3	2.45029	AC194341.4	19.1699
AC194112.3	2.49641	AC194264.3	2.01453	AC194174.3	3.49105	AC191771.3	3.06286	AC194613.2	3.09192
AC194174.3	1.24821	AC194341.4	10.0727	AC194341.4	2.32736	AC192362.3	41.6549	AC194965.4	1.85515
AC194264.3	1.87231	AC194405.3	4.02907	AC194405.3	4.07289	AC192451.3	93.1109	AC194970.5	177.476
AC194341.4	9.36154	AC194613.2	1.34302	AC194613.2	1.16368	AC193319.3	4.288	AC195154.3	3.09192
AC194633.3	1.24821	AC194670.2	1.34302	AC194666.2	2.32736	AC193379.3	1.22514	AC195340.3	64.9303
AC194852.3	1.87231	AC194965.4	3.35755	AC194852.3	10.4731	AC193500.3	1.83771	AC195347.4	1.23677
AC194965.4	1.87231	AC194970.5	343.142	AC194965.4	1.16368	AC193632.2	3.06286	AC195351.3	1.23677
AC194970.5	494.289	AC194980.3	1.34302	AC194970.5	467.219	AC193754.3	1.22514	AC195608.3	4.94707
AC195154.3	4.36872	AC195154.3	1.34302	AC195154.3	4.65473	AC194072.3	3.06286	AC195785.3	2.47354
AC195340.3	33.0774	AC195340.3	24.8459	AC195340.3	112.877	AC194112.3	3.06286	AC195806.3	1.23677
AC195587.4	3.12051	AC195347.4	4.02907	AC195347.4	2.90921	AC194203.3	3.06286	AC195825.3	1.23677
AC195608.3	4.36872	AC195587.4	1.34302	AC195587.4	5.81841	AC194264.3	3.06286	AC195860.3	142.228
AC195825.3	1.87231	AC195596.3	1.34302	AC195608.3	1.16368	AC194341.4	8.576	AC195874.2	6.80222
AC195860.3	171.628	AC195608.3	2.68604	AC195785.3	2.32736	AC194405.3	6.12572	AC195999.3	3.09192
AC195864.3	3.74462	AC195785.3	20.1453	AC195825.3	2.90921	AC194666.2	3.06286	AC196043.3	3.09192
AC195874.2	4.36872	AC195860.3	58.4214	AC195860.3	116.368	AC194852.3	3.67543	AC196065.3	2.47354
AC195989.3	2.49641	AC195874.2	3.35756	AC195874.2	2.32736	AC194897.4	1.22514	AC196066.3	1.23677
AC196082.3	1.24821	AC196043.3	1.34302	AC196278.2	1.74552	AC194965.4	3.06286	AC196278.2	8.65738
AC196278.2	8.11333	AC196082.3	6.71511	AC196420.4	279.866	AC194970.5	298.935	AC196420.4	391.437
AC196420.4	597.89	AC196156.3	2.01453	AC196426.3	5.23657	AC194977.2	3.06286	AC196426.3	6.80222
AC196426.3	5.61692	AC196278.2	4.02907	AC196465.3	5.81841	AC195154.3	8.576	AC196465.3	1.85515
AC196437.3	6.86513	AC196420.4	282.706	AC196475.3	41.3107	AC195340.3	75.3463	AC196475.3	33.3927
AC196465.3	1.24821	AC196426.3	8.72964	AC196575.3	1.16368	AC195347.4	5.51314	AC196637.2	1.85515
AC196475.3	53.0487	AC196437.3	2.01453	AC196708.3	13.9642	AC195587.4	2.45029	AC196708.3	5.56546
AC196575.3	1.24821	AC196475.3	30.218	AC196779.3	1.74552	AC195785.3	36.7543	AC196719.3	2.47354
AC196708.3	9.98564	AC196575.3	2.68604	AC197118.3	1.16368	AC195825.3	1.22514	AC196779.3	1.23677
AC196779.3	1.87231	AC196708.3	16.1163	AC197145.4	4.07289	AC195860.3	61.2572	AC196956.3	2.47354
AC196956.3	1.87231	AC196779.3	2.68604	AC197150.3	3.49105	AC195864.3	1.22514	AC197122.3	1.85515
AC196972.3	1.87231	AC196956.3	3.35756	AC197246.3	382.852	AC195874.2	6.73829	AC197145.4	1.23677
AC197118.3	3.12051	AC196972.3	1.34302	AC197387.3	1.16368	AC195999.3	1.22514	AC197150.3	1.85515
AC197122.3	1.87231	AC197118.3	2.01453	AC197578.4	8.14578	AC196082.3	9.18858	AC197246.3	768.651
AC197140.2	1.24821	AC197122.3	2.01453	AC197699.3	4.65473	AC196154.3	2.45029	AC197387.3	5.56546
AC197145.4	1.24821	AC197145.4	10.0727	AC197705.4	217.027	AC196156.3	1.22514	AC197575.3	1.23677
AC197146.3	1.24821	AC197150.3	4.02907	AC197717.3	10.4731	AC196278.2	3.67543	AC197578.4	6.80222
AC197246.3	850.028	AC197246.3	659.424	AC197909.3	1.16368	AC196420.4	436.151	AC197672.3	3.09192
AC197387.3	3.12051	AC197387.3	2.68604	AC198169.4	49.4565	AC196426.3	14.0891	AC197699.3	12.9861
AC197578.4	12.4821	AC197575.3	2.01453	AC198353.5	2.90921	AC196437.3	1.22514	AC197705.4	116.256
AC197672.3	1.24821	AC197578.4	2.68604	AC198361.3	25.0192	AC196465.3	1.83771	AC197717.3	30.3008
AC197699.3	2.49641	AC197699.3	8.05813	AC198418.3	15.7097	AC196475.3	48.3932	AC198169.4	9.89415
AC197705.4	80.5092	AC197705.4	117.514	AC198421.3	1.16368	AC196489.3	1.22514	AC198353.5	3.09192
AC197717.3	4.36872	AC197717.3	20.1453	AC198481.3	11.055	AC196575.3	14.7017	AC198361.3	36.4847
AC197909.3	1.24821	AC197770.3	1.34302	AC198518.3	120.441	AC196708.3	9.18858	AC198393.3	17.9331
AC198019.2	1.24821	AC198019.2	1.34302	AC198725.4	11.055	AC196719.3	3.06286	AC198418.3	21.0251
AC198169.4	44.9354	AC198169.4	45.6627	AC199039.3	2.90921	AC196956.3	1.22514	AC198481.3	11.1309
AC198353.5	8.73743	AC198353.5	7.38662	AC199175.2	25.601	AC197047.3	1.83771	AC198518.3	102.033
AC198361.3	35.5738	AC198361.3	23.5029	AC199315.4	6.98209	AC197118.3	3.67543	AC198725.4	13.6044
AC198382.3	3.12051	AC198382.3	1.34302	AC199363.4	2.32736	AC197122.3	1.22514	AC199039.3	27.2089
AC198393.3	1.87231	AC198418.3	36.9331	AC199526.5	1.16368	AC197145.4	31.8537	AC199067.2	1.23677
AC198418.3	19.9713	AC198481.3	12.0872	AC199541.4	2.90921	AC197246.3	853.312	AC199194.3	3.09192
AC198481.3	8.11333	AC198518.3	73.8662	AC199571.3	19.7826	AC197387.3	3.67543	AC199315.4	1.23677
AC198518.3	122.948	AC198725.4	8.72964	AC199705.3	1.74552	AC197578.4	9.80115	AC199363.4	6.18384
AC198725.4	9.98564	AC199001.3	1.34302	AC199782.5	61.0933	AC197672.3	1.22514	AC199526.5	24.117
AC199001.3	1.87231	AC199039.3	31.561	AC199911.5	26.7647	AC197699.3	21.44	AC199571.3	34.6295
AC199039.3	28.7087	AC199194.3	2.01453	AC200057.4	2.32736	AC197705.4	216.238	AC199705.3	3.7103
AC199175.2	3.74462	AC199315.4	5.37209	AC200178.2	1.16368	AC197717.3	11.0263	AC199779.3	1.85515
AC199315.4	4.99282	AC199526.5	31.561	AC200225.5	2.32736	AC198019.2	6.12572	AC199782.5	40.195
AC199526.5	14.3544	AC199571.3	20.8168	AC200565.4	3.49105	AC198169.4	14.7017	AC199908.4	7.42061
AC199541.4	1.87231	AC199705.3	4.70058	AC200725.4	4.07289	AC198353.5	3.67543	AC199911.5	27.8273
AC199571.3	35.5738	AC199782.5	69.1656	AC200753.3	1.16368	AC198361.3	30.016	AC200057.4	1.23677
AC199632.4	1.24821	AC199908.4	2.68604	AC201791.3	8.72762	AC198382.3	1.22514	AC200209.1	1.85515
AC199705.3	3.74461	AC199911.5	12.0872	AC201815.4	2.32736	AC198418.3	23.8903	AC200210.1	7.42061
AC199779.3	2.49641	AC200099.4	12.0872	AC202129.3	10.4731	AC198481.3	18.3772	AC200225.5	6.18384
AC199782.5	54.2969	AC200210.1	2.01453	AC202139.3	1.16368	AC198518.3	56.9692	AC200565.4	9.89414
AC199908.4	2.49641	AC200225.5	4.70058	AC202396.4	1.16368	AC198725.4	12.864	AC201791.3	20.4067
AC199911.5	10.6097	AC200904.3	6.71511	AC202435.3	3.49105	AC199001.3	6.73829	AC202129.3	1.23677
AC200057.4	1.24821	AC201767.3	2.01453	AC202439.3	1.74552	AC199058.2	1.22514	AC202435.3	2.47354
AC200225.5	4.36872	AC201791.3	7.38662	AC202567.4	11.6368	AC199363.4	4.90057	AC202959.3	3.7103
AC200565.4	5.61692	AC201815.4	1.34302	AC202864.3	3.49105	AC199526.5	15.3143	AC203019.3	1.85515
AC200725.4	3.74462	AC202129.3	23.5029	AC202959.3	5.23657	AC199541.4	1.22514	AC203173.3	468.117
AC200904.3	6.24102	AC202435.3	8.05813	AC203019.3	4.65473	AC199571.3	30.6286	AC203366.4	1.85515
AC201791.3	15.6026	AC202567.4	3.35756	AC203031.3	4.07289	AC199705.3	1.83771	AC203401.3	1.23677
AC201815.4	3.12051	AC202855.3	1.34302	AC203159.3	13.3824	AC199782.5	77.7966	AC203424.3	26.5905
AC201832.3	1.24821	AC202864.3	12.7587	AC203173.3	220.518	AC199911.5	36.7543	AC203535.4	256.011
AC202073.4	1.24821	AC202959.3	3.35756	AC203237.3	1.16368	AC200057.4	2.45029	AC203748.3	1.23677
AC202129.3	29.3328	AC203019.3	1.34302	AC203366.4	2.32736	AC200099.4	93.7235	AC203753.4	1.23677
AC202435.3	1.87231	AC203031.3	2.68604	AC203408.4	1.74552	AC200178.2	1.83771	AC203754.4	2.47354
AC202567.4	11.858	AC203159.3	4.70058	AC203424.3	132.66	AC200225.5	7.35086	AC203761.3	1.23677
AC202864.3	1.87231	AC203173.3	138.331	AC203535.4	355.505	AC200565.4	4.288	AC203841.3	4.94707
AC202959.3	8.11333	AC203366.4	10.7442	AC203753.4	1.74552	AC201791.3	22.6652	AC203862.4	3.09192
AC203031.3	1.87231	AC203424.3	124.901	AC203754.4	2.32736	AC201815.4	4.288	AC203865.3	1.23677
AC203159.3	8.11333	AC203535.4	224.285	AC203841.3	8.72762	AC202069.3	3.06286	AC203957.3	1.23677
AC203173.3	96.7359	AC203748.3	2.01453	AC203862.4	3.49105	AC202129.3	1.22514	AC203972.3	1.23677
AC203366.4	3.12051	AC203754.4	4.02907	AC203865.3	4.07289	AC202139.3	1.22514	AC203985.4	3.7103
AC203424.3	161.643	AC203761.3	4.02907	AC203985.4	1.74552	AC202179.3	1.22514	AC203989.4	339.493
AC203535.4	515.509	AC203768.3	1.34302	AC203989.4	2931.9	AC202435.3	1.83771	AC204277.3	9.89414
AC203761.3	2.49641	AC203841.3	2.68604	AC204231.3	5.23657	AC202439.3	2.45029	AC204530.4	3.7103
AC203841.3	10.6097	AC203862.4	2.68604	AC204277.3	2.90921	AC202567.4	1.22514	AC204636.3	1.23677
AC203862.4	8.73743	AC203865.3	2.68604	AC204292.4	3.49105	AC202855.3	4.90057	AC204711.3	3.09192
AC203865.3	3.74461	AC203989.4	918.627	AC204381.3	1.74552	AC202864.3	6.12572	AC204845.3	1.23677
AC203957.3	3.12051	AC204050.4	2.68604	AC204530.4	4.07289	AC202877.3	2.45029	AC204953.3	2.47354
AC203989.4	496.786	AC204277.3	6.71511	AC204611.4	7.56394	AC202959.3	14.7017	AC205008.4	1.23677
AC204231.3	4.36872	AC204292.4	6.0436	AC204711.3	6.98209	AC203019.3	1.83771	AC205035.3	3.09192
AC204277.3	2.49641	AC204530.4	4.02907	AC204717.3	1.16368	AC203031.3	3.06286	AC205060.2	3.09192
AC204292.4	5.61692	AC204711.3	1.34302	AC204768.3	1.74552	AC203159.3	6.73829	AC205110.4	20.4067
AC204530.4	3.12051	AC204891.4	2.01453	AC205008.4	1.74552	AC203173.3	565.404	AC205122.4	674.657
AC204611.4	8.73743	AC205008.4	3.35756	AC205060.2	1.16368	AC203366.4	14.0891	AC205320.3	9.89415
AC204711.3	5.61692	AC205035.3	8.05813	AC205077.3	1.74552	AC203392.3	1.83771	AC205336.3	1.23677
AC204768.3	3.12051	AC205057.3	1.34302	AC205110.4	5.81841	AC203401.3	1.22514	AC205369.3	4.94707
AC204891.4	1.24821	AC205060.2	1.34302	AC205122.4	229.827	AC203424.3	36.1417	AC205376.4	1.23677
AC205057.3	1.24821	AC205077.3	2.68604	AC205158.3	22.11	AC203535.4	242.578	AC205419.3	1.85515
AC205060.2	1.87231	AC205110.4	13.4302	AC205320.3	2.90921	AC203754.4	10.4137	AC205521.3	35.8663
AC205077.3	1.24821	AC205122.4	1155.67	AC205326.3	1.74552	AC203761.3	1.22514	AC205608.4	1.85515
AC205110.4	11.8579	AC205158.3	28.2035	AC205419.3	2.32736	AC203768.3	1.22514	AC205677.3	10.5125
AC205122.4	669.662	AC205320.3	4.70058	AC205500.3	1.16368	AC203841.3	8.576	AC205703.4	456.367
AC205158.3	4.99282	AC205362.4	1.34302	AC205521.3	65.748	AC203862.4	2.45029	AC205725.3	61.22
AC205320.3	5.61692	AC205369.3	3.35755	AC205608.4	12.8005	AC203865.3	1.83771	AC206165.3	35.8663
AC205376.4	3.12051	AC205376.4	3.35756	AC205677.3	5.23657	AC203989.4	1691.92	AC206223.3	1.85515
AC205470.3	3.12051	AC205419.3	1.34302	AC205703.4	707.519	AC204009.3	1.83771	AC206259.3	40.195
AC205521.3	49.9282	AC205521.3	32.904	AC205725.3	80.2941	AC204050.4	1.83771	AC206312.3	1.85515
AC205562.3	1.24821	AC205608.4	26.8604	AC205886.3	1.74552	AC204252.3	1.22514	AC206332.3	1.85515
AC205608.4	10.6097	AC205677.3	13.4302	AC206165.3	13.9642	AC204277.3	1.83771	AC206634.3	1.85515
AC205677.3	1.87231	AC205703.4	390.148	AC206223.3	3.49105	AC204292.4	9.18858	AC206642.4	2923.1
AC205703.4	750.171	AC205725.3	102.07	AC206259.3	143.715	AC204530.4	6.12572	AC206788.3	11.1309
AC205725.3	106.097	AC205730.3	2.68604	AC206265.3	1.16368	AC204690.4	2.45029	AC206840.3	1.23677
AC205730.3	1.24821	AC206165.3	8.05813	AC206312.3	2.90921	AC204711.3	1.22514	AC206901.3	4.94707
AC205735.3	1.24821	AC206169.3	1.34302	AC206425.3	1.74552	AC205008.4	31.8537	AC206941.2	120.585
AC206165.3	18.7231	AC206223.3	3.35755	AC206642.4	3249	AC205057.3	2.45029	AC206951.3	69.8774
AC206223.3	1.87231	AC206259.3	25.5174	AC206788.3	24.4373	AC205060.2	1.22514	AC207043.3	4.94707
AC206259.3	49.9282	AC206425.3	5.37209	AC206901.3	9.30946	AC205077.3	4.90057	AC207265.3	5.56546
AC206265.3	1.87231	AC206642.4	3041.27	AC206941.2	429.981	AC205110.4	4.288	AC207342.3	55.0362
AC206425.3	1.24821	AC206788.3	7.38662	AC206951.3	41.3107	AC205122.4	534.162	AC207347.3	1.85515
AC206642.4	4977.84	AC206840.3	28.2035	AC207043.3	23.2736	AC205158.3	17.152	AC207427.3	1.23677
AC206788.3	3.74462	AC206901.3	4.02907	AC207342.3	51.202	AC205320.3	15.3143	AC207533.2	1.85515
AC206840.3	9.98564	AC206941.2	152.433	AC207347.3	2.90921	AC205326.3	2.45029	AC207628.4	5.56546
AC206901.3	7.48923	AC206951.3	28.2035	AC207628.4	9.30946	AC205362.4	1.22514	AC207652.3	1.23677
AC206941.2	298.321	AC206999.1	12.0872	AC207656.3	7.56394	AC205376.4	1.22514	AC207656.3	5.56546
AC206951.3	58.0415	AC207043.3	10.0727	AC207890.3	84.367	AC205419.3	5.51314	AC207722.2	1.85515
AC207043.3	1.87231	AC207342.3	36.2616	AC208023.3	329.904	AC205502.4	1.22514	AC207890.3	66.7855
AC207265.3	2.49641	AC207347.3	2.01453	AC208110.2	105.895	AC205513.3	2.45029	AC208023.3	773.598
AC207342.3	64.2826	AC207628.4	2.01453	AC208113.3	10.4731	AC205521.3	55.1315	AC208031.3	1.23677
AC207347.3	2.49641	AC207652.3	2.01453	AC208201.3	31.4194	AC205608.4	26.3406	AC208113.3	10.5125
AC207628.4	3.12051	AC207656.3	2.68604	AC208327.4	169.316	AC205677.3	12.2514	AC208201.3	56.273
AC207652.3	4.36872	AC207890.3	91.3255	AC208346.3	51.7839	AC205703.4	419.612	AC208327.4	147.175
AC207656.3	6.86513	AC208023.3	72.5232	AC208348.3	6.98209	AC205709.3	1.22514	AC208341.4	3.09192
AC207728.2	3.74462	AC208031.3	3.35755	AC208358.3	1.16368	AC205725.3	83.9223	AC208346.3	71.1142
AC207890.3	71.7718	AC208110.2	25.5174	AC208440.3	2.90921	AC205730.3	2.45029	AC208348.3	27.2089
AC208023.3	16.2267	AC208113.3	15.4448	AC209206.3	1.16368	AC206165.3	1.22514	AC208440.3	2.47354
AC208031.3	1.24821	AC208201.3	18.8023	AC209208.3	15.7097	AC206184.4	6.73829	AC208559.3	1.23677
AC208110.2	41.8149	AC208327.4	120.2	AC209242.3	23.2737	AC206223.3	7.35086	AC209206.3	1.85515
AC208113.3	10.6097	AC208346.3	49.0203	AC209626.2	1.16368	AC206259.3	26.9532	AC209208.3	8.03899
AC208201.3	26.8364	AC208348.3	11.4157	AC209664.3	5.81841	AC206265.3	4.90057	AC209242.3	28.4457
AC208327.4	195.968	AC208440.3	2.68604	AC209705.3	2.32736	AC206285.3	1.22514	AC209257.4	3.7103
AC208341.4	1.87231	AC209016.3	1.34302	AC209718.1	1.16368	AC206425.3	4.288	AC209664.3	3.09192
AC208346.3	84.2538	AC209177.3	2.01453	AC209723.3	1.74552	AC206611.3	1.22514	AC209705.3	3.7103
AC208348.3	18.099	AC209206.3	11.4157	AC209737.3	1.16368	AC206642.4	2245.08	AC209723.3	3.09192
AC208434.3	1.24821	AC209208.3	11.4157	AC209780.2	4.65473	AC206780.3	1.83771	AC209784.3	392.674
AC208440.3	3.12051	AC209242.3	16.1163	AC209784.3	289.175	AC206788.3	20.2149	AC209845.4	21.0251
AC208454.3	1.24821	AC209257.4	4.02907	AC209819.3	1.74552	AC206840.3	6.73829	AC209858.4	158.925
AC208559.3	1.24821	AC209664.3	2.68604	AC209845.4	5.23657	AC206901.3	17.152	AC209898.2	128.624
AC209016.3	1.24821	AC209705.3	4.02907	AC209858.4	157.097	AC206941.2	473.518	AC209987.4	4.32869
AC209206.3	3.12051	AC209778.3	1.34302	AC209898.2	63.4207	AC206951.3	45.3303	AC210003.2	1.85515
AC209208.3	12.482	AC209784.3	954.889	AC209987.4	3.49105	AC206999.1	71.0583	AC210013.4	255.393
AC209242.3	8.73743	AC209819.3	3.35756	AC210013.4	162.916	AC207043.3	15.9269	AC210023.3	1.23677
AC209257.4	4.36872	AC209845.4	12.7587	AC210023.3	1.16368	AC207321.3	1.22514	AC210027.3	6.18384
AC209780.2	1.24821	AC209858.4	44.9912	AC210027.3	1.74552	AC207342.3	83.9223	AC210158.3	1.23677
AC209784.3	297.697	AC209898.2	6.0436	AC210046.4	2.32736	AC207347.3	3.06286	AC210169.3	19.7883
AC209819.3	4.36872	AC209987.4	8.05813	AC210169.3	9.8913	AC207427.3	1.22514	AC210199.4	84.7186
AC209845.4	18.099	AC210013.4	331.726	AC210173.4	2.32736	AC207628.4	3.06286	AC210204.3	60.6016
AC209858.4	45.5595	AC210023.3	3.35755	AC210199.4	87.2762	AC207652.3	16.5394	AC210303.3	16.6964
AC209877.3	1.87231	AC210027.3	2.68604	AC210204.3	25.0192	AC207656.3	6.12572	AC210616.4	10.5125
AC209898.2	17.4749	AC210035.3	2.01453	AC210303.3	18.0371	AC207890.3	69.8332	AC210792.5	12.9861
AC209987.4	2.49641	AC210158.3	8.05813	AC210314.3	197.826	AC208023.3	471.68	AC210892.4	2.47354
AC210003.2	1.24821	AC210169.3	21.4883	AC210598.3	1.16368	AC208031.3	1.83771	AC210949.4	1.85515
AC210013.4	194.096	AC210173.4	2.01453	AC210616.4	15.7097	AC208110.2	117.614	AC210961.3	1.85515
AC210023.3	1.87231	AC210193.4	1.34302	AC210792.5	10.4731	AC208113.3	14.7017	AC211164.5	210.869
AC210027.3	4.36872	AC210199.4	36.2616	AC210816.3	1.74552	AC208201.3	56.9692	AC211175.3	1.23677
AC210035.3	1.24821	AC210204.3	7.38662	AC211164.5	171.643	AC208327.4	213.787	AC211349.4	1.23677
AC210169.3	18.7231	AC210314.3	163.849	AC211175.3	4.07289	AC208341.4	2.45029	AC211357.4	32.7744
AC210173.4	3.74462	AC210616.4	12.7587	AC211218.4	13.3824	AC208346.3	44.1052	AC211390.3	1.85515
AC210193.4	1.24821	AC210792.5	22.8314	AC211357.4	13.3823	AC208348.3	11.6389	AC211394.4	30.3008
AC210199.4	111.09	AC210892.4	2.01453	AC211394.4	20.3644	AC208440.3	5.51314	AC211532.3	3.7103
AC210204.3	7.48923	AC210961.3	4.70058	AC211401.4	1.74552	AC209206.3	30.016	AC211652.4	13.6044
AC210314.3	123.572	AC211164.5	87.2964	AC211652.4	45.9655	AC209208.3	20.2149	AC211737.3	8.03899
AC210616.4	16.8508	AC211175.3	3.35755	AC211737.3	2.90921	AC209242.3	27.5657	AC212068.4	12.9861
AC210792.5	14.9785	AC211192.3	1.34302	AC211758.4	1.74552	AC209257.4	1.22514	AC212112.4	3.09192
AC210892.4	1.24821	AC211357.4	41.6337	AC211892.4	10.4731	AC209664.3	12.864	AC212231.3	1.23677
AC211164.5	21.2195	AC211394.4	15.4448	AC212068.4	13.9642	AC209705.3	14.7017	AC212323.4	3.7103
AC211175.3	2.49641	AC211401.4	4.02907	AC212112.4	4.07289	AC209768.3	4.90057	AC212570.3	22.8802
AC211218.4	8.73743	AC211532.3	4.70058	AC212219.3	5.81841	AC209784.3	372.444	AC212684.3	6.18384
AC211357.4	61.162	AC211652.4	80.5813	AC212323.4	1.16368	AC209819.3	2.45029	AC212728.3	1.85515
AC211394.4	14.3544	AC211737.3	4.70058	AC212570.3	4.07289	AC209845.4	6.73829	AC212809.2	1.23677
AC211401.4	12.482	AC212068.4	24.1744	AC212684.3	5.81841	AC209858.4	88.8229	AC212823.4	19.7883
AC211652.4	76.7646	AC212112.4	4.70058	AC212754.3	1.16368	AC209898.2	60.032	AC212835.3	30.9192
AC211737.3	1.24821	AC212394.4	1.34302	AC212823.4	9.8913	AC209987.4	9.80115	AC212859.3	11.7493
AC211892.4	9.36154	AC212463.3	3.35756	AC212827.3	1.16368	AC210003.2	1.22514	AC213050.3	10.5125
AC212068.4	10.6097	AC212570.3	16.1163	AC212835.3	13.9642	AC210013.4	134.766	AC213099.3	19.1699
AC212112.4	1.24821	AC212684.3	1.34302	AC212859.3	17.4552	AC210027.3	4.90057	AC213432.2	1.23677
AC212231.3	1.24821	AC212823.4	38.2761	AC213050.3	6.98209	AC210035.3	4.288	AC213463.3	201.593
AC212351.4	3.12051	AC212835.3	20.1453	AC213099.3	10.4731	AC210046.4	4.90057	AC213521.3	3.09192
AC212354.3	2.49641	AC212859.3	24.1744	AC213432.2	1.74552	AC210158.3	7.96343	AC213600.3	53.181
AC212570.3	15.6026	AC213050.3	11.4157	AC213463.3	211.79	AC210169.3	10.4137	AC213612.3	1.85515
AC212684.3	8.11333	AC213099.3	24.8459	AC213521.3	22.11	AC210173.4	7.35086	AC213654.3	84.7186
AC212728.3	1.24821	AC213463.3	197.424	AC213600.3	69.2391	AC210199.4	50.2309	AC213670.4	34.0111
AC212823.4	3.74462	AC213521.3	4.70058	AC213654.3	39.5652	AC210204.3	38.592	AC213884.3	319.086
AC212835.3	15.6026	AC213600.3	14.1017	AC213670.4	4.07289	AC210303.3	26.9532	AC214119.3	2.47354
AC212859.3	11.2338	AC213654.3	35.5901	AC213884.3	602.206	AC210314.3	143.954	AC214168.3	6.18384
AC213050.3	23.0918	AC213670.4	16.7878	AC214119.3	44.2199	AC210616.4	20.8274	AC214266.3	6.18384
AC213099.3	29.9569	AC213884.3	517.735	AC214266.3	6.40025	AC210792.5	26.9532	AC214350.3	650.54
AC213432.2	1.87231	AC214119.3	12.0872	AC214350.3	717.992	AC210961.3	1.22514	AC214352.2	1.85515
AC213463.3	130.437	AC214168.3	6.0436	AC214352.2	14.546	AC211164.5	239.516	AC214358.3	26.5905
AC213521.3	12.482	AC214266.3	5.37209	AC214358.3	2.32736	AC211175.3	3.67543	AC214507.3	2.47354
AC213600.3	14.9785	AC214350.3	589.587	AC214438.3	2.32736	AC211276.4	1.83771	AC214635.3	4.94707
AC213654.3	71.1477	AC214352.2	4.02907	AC214635.3	7.56394	AC211357.4	22.6652	AC214640.3	36.4847
AC213670.4	36.822	AC214358.3	3.35755	AC214640.3	27.3465	AC211394.4	12.864	AC214648.3	2.47354
AC213884.3	853.148	AC214534.3	2.68604	AC214648.3	15.1279	AC211401.4	1.83771	AC215198.3	3.09192
AC214119.3	26.8364	AC214602.3	1.34302	AC215198.3	2.32736	AC211652.4	77.7966	AC215201.3	10.5125
AC214168.3	1.24821	AC214635.3	7.38662	AC215201.3	2.90921	AC211737.3	7.96343	AC215244.3	581.281
AC214266.3	13.1061	AC214640.3	79.2383	AC215244.3	308.958	AC211749.4	1.22514	AC215260.3	7.42061
AC214350.3	470.573	AC214648.3	22.8314	AC215260.3	4.07289	AC211892.4	6.12572	AC215309.3	4.94707
AC214352.2	11.2338	AC215198.3	1.34302	AC215309.3	2.32736	AC212068.4	30.016	AC215690.3	168.2
AC214635.3	10.6097	AC215201.3	6.71511	AC215690.3	267.647	AC212244.4	1.83771	AC216010.3	4.32869
AC214640.3	101.105	AC215244.3	588.915	AC216010.3	5.81841	AC212351.4	1.22514	AC216229.3	6.18384
AC214648.3	23.7159	AC215260.3	2.01453	AC216199.3	2.32736	AC212570.3	4.90057	AC216264.3	8.03899
AC215198.3	1.24821	AC215309.3	2.01453	AC216264.3	13.3823	AC212684.3	7.35086	AC216705.3	12.9861
AC215201.3	12.482	AC215690.3	185.337	AC216886.3	2.32737	AC212823.4	37.9794	AC216870.3	1.85515
AC215244.3	639.705	AC216010.3	12.7587	AC217050.4	129.169	AC212835.3	15.9269	AC217050.4	113.164
AC215260.3	3.12051	AC216067.3	1.34302	AC217121.3	19.2008	AC212859.3	10.4137	AC217121.3	16.078
AC215309.3	1.24821	AC216229.3	5.37209	AC217271.3	130.332	AC213050.3	14.0891	AC217271.3	112.546
AC215690.3	411.908	AC216251.3	1.34302	AC217293.3	1.16368	AC213099.3	2.45029	AC217358.3	1629.44
AC215907.3	1.24821	AC216264.3	16.1163	AC217311.3	2.90921	AC213398.3	1.83771	AC217374.3	3.7103
AC216010.3	3.74461	AC216705.3	4.70058	AC217313.3	1.16368	AC213432.2	1.83771	AC217385.3	9.89414
AC216067.3	1.24821	AC217050.4	163.177	AC217358.3	1482.53	AC213463.3	208.887	AC217401.3	39.5766
AC216201.3	1.87231	AC217121.3	24.1744	AC217374.3	7.56394	AC213521.3	7.96343	AC217499.3	186.752
AC216229.3	6.86513	AC217270.3	1.34302	AC217385.3	13.9642	AC213600.3	55.744	AC217556.3	17.3148
AC216264.3	11.8579	AC217271.3	144.375	AC217401.3	64.0025	AC213612.3	2.45029	AC217665.3	20.4067
AC216705.3	1.87231	AC217311.3	2.01453	AC217499.3	226.918	AC213631.2	1.22514	AC217840.3	3.7103
AC216870.3	1.24821	AC217358.3	949.516	AC217556.3	4.65473	AC213654.3	124.352	AC217841.3	78.5348
AC216871.3	1.87231	AC217374.3	23.5029	AC217561.3	15.7097	AC213670.4	4.90057	AC217842.3	3.09192
AC217050.4	191.599	AC217385.3	4.70058	AC217665.3	36.0742	AC213884.3	205.212	AC217887.3	25.3538
AC217121.3	12.4821	AC217401.3	18.8023	AC217814.2	43.0563	AC214119.3	22.6652	AC217896.2	1.23677
AC217271.3	222.181	AC217499.3	109.456	AC217840.3	6.40025	AC214146.3	1.22514	AC217897.3	2.47354
AC217358.3	2069.52	AC217556.3	5.37209	AC217841.3	8.14578	AC214266.3	6.12572	AC217947.4	6.18384
AC217374.3	13.1061	AC217561.3	4.02907	AC217842.3	1.74552	AC214350.3	717.321	AC217959.3	1.23677
AC217385.3	8.11333	AC217665.3	21.4884	AC217887.3	1.16368	AC214352.2	1.83771	AC217962.3	1.85515
AC217401.3	16.2267	AC217814.2	7.38662	AC217946.3	2.32736	AC214358.3	1.22514	AC217965.2	4.32869
AC217499.3	239.031	AC217840.3	6.0436	AC217947.4	18.6189	AC214507.3	3.67543	AC217975.3	6.80223
AC217556.3	1.24821	AC217841.3	20.1453	AC217959.3	2.32736	AC214602.3	1.83771	AC217977.3	58.7465
AC217561.3	13.1062	AC217842.3	4.70058	AC217962.3	2.90921	AC214635.3	6.12572	AC218148.2	4.94707
AC217665.3	43.0631	AC217887.3	23.5029	AC217977.3	94.8401	AC214640.3	10.4137	AC218457.2	32.156
AC217811.3	2.49641	AC217941.2	1.34302	AC218148.2	6.98209	AC214648.3	1.83771	AC218972.3	79.1532
AC217814.2	29.9569	AC217946.3	2.01453	AC218457.2	23.8555	AC215198.3	4.90057	AC218998.2	9.89414
AC217840.3	4.36872	AC217947.4	5.37209	AC218972.3	2.90921	AC215201.3	1.22514	AC219006.2	11.1309
AC217841.3	24.34	AC217962.3	1.34302	AC218998.2	13.9642	AC215244.3	502.309	AC219061.2	8.03899
AC217842.3	3.74462	AC217975.3	1.34302	AC219006.2	1.74552	AC215260.3	4.90057	AC219190.3	115.019
AC217887.3	19.3472	AC217977.3	87.2964	AC219061.2	7.56394	AC215309.3	1.83771	AC220927.3	1.85515
AC217946.3	1.24821	AC218148.2	5.37209	AC219190.3	5.23657	AC215690.3	394.496	AC225127.3	6.80222
AC217947.4	18.7231	AC218457.2	9.40115	AC220927.3	1.16368	AC215907.3	1.83771	AC225147.4	345.677
AC217959.3	2.49641	AC218972.3	74.5377	AC225147.4	153.024	AC216010.3	1.83771	AC225179.3	161.398
AC217962.3	1.24821	AC218998.2	7.38662	AC225173.3	1.74552	AC216219.3	1.83771	AC225185.3	8.03899
AC217965.2	3.12051	AC219006.2	2.01453	AC225179.3	204.808	AC216251.3	3.67543	AC225205.3	60.6016
AC217975.3	1.24821	AC219061.2	6.0436	AC225185.3	2.90921	AC216264.3	12.2514	AC225309.2	22.8802
AC217977.3	67.4031	AC219190.3	20.8168	AC225193.3	2.90921	AC217050.4	132.928	AC225718.2	1.85515
AC218148.2	4.36872	AC220927.3	3.35755	AC225205.3	30.8376	AC217121.3	24.5029	AC225993.1	4.94707
AC218457.2	4.99282	AC225127.3	7.38662	AC225309.2	13.3824	AC217271.3	74.1212	AC226230.2	74.2061
AC218972.3	74.2682	AC225147.4	69.1656	AC225718.2	8.14578	AC217300.3	5.51314	AC226235.2	84.7186
AC218998.2	16.2267	AC225173.3	2.01453	AC225993.1	1.16368	AC217311.3	3.06286	AC226248.1	10.5125
AC219006.2	5.61692	AC225179.3	117.514	AC226230.2	63.4207	AC217358.3	2036.19	AC226368.2	3.7103
AC219061.2	6.24102	AC225185.3	5.37209	AC226235.2	62.257	AC217385.3	13.4766	AC226445.2	1.23677
AC219190.3	61.7861	AC225193.3	4.02907	AC226248.1	12.2187	AC217401.3	82.6972	AC226736.2	2.47354
AC220927.3	1.24821	AC225205.3	39.6191	AC226368.2	1.74552	AC217499.3	234.002	AC229978.2	20.4067
AC225147.4	80.5092	AC225309.2	8.72964	AC226736.2	1.16368	AC217556.3	5.51314	AC229993.1	5.56546
AC225173.3	2.49641	AC225718.2	1.34302	AC229978.2	4.07289	AC217561.3	20.2149	AC230011.2	6.80223
AC225179.3	271.485	AC225993.1	3.35755	AC230011.2	13.9642	AC217665.3	17.7646	AC230013.2	1.85515
AC225185.3	11.2338	AC226230.2	56.4069	AC231745.1	20.3644	AC217811.3	1.83771	AC231180.2	4.32869
AC225193.3	1.87231	AC226235.2	77.8953	AC231747.1	2.90921	AC217814.2	71.6709	AC231745.1	12.3677
AC225205.3	73.6441	AC226248.1	6.0436	AC232238.2	14.546	AC217841.3	27.5657	AC232238.2	6.18384
AC225309.2	9.36154	AC226368.2	2.01453	AC232289.2	2.32736	AC217842.3	5.51314	AC232289.2	1.85515
AC226227.2	2.49641	AC229978.2	6.0436	AC232393.1	3.49105	AC217947.4	2.45029	AC232393.1	5.56546
AC226230.2	25.5882	AC229993.1	4.02907	AC233850.1	1.16368	AC217962.3	6.73829	AC233851.1	6.80222
AC226235.2	84.8779	AC230011.2	8.05813	AC233851.1	5.81841	AC217977.3	66.1577	AC233853.1	3.09192
AC226248.1	14.9785	AC231180.2	1.34302	AC233853.1	7.56394	AC218035.3	2.45029	AC233865.1	19.1699
AC226368.2	9.36154	AC231745.1	5.37209	AC233865.1	59.3478	AC218148.2	11.6389	AC233866.1	41.4317
AC229978.2	8.73743	AC231747.1	1.34302	AC233866.1	55.2749	AC218457.2	35.5292	AC233870.1	142.228
AC229993.1	4.99282	AC232238.2	18.1308	AC233870.1	180.371	AC218972.3	104.137	AC233878.1	4.32869
AC230011.2	8.11333	AC232393.1	10.0727	AC233872.1	4.65473	AC218998.2	9.80115	AC233883.1	4.94707
AC231180.2	1.87231	AC233851.1	6.71511	AC233878.1	4.65473	AC219006.2	4.90057	AC233885.1	11.1309
AC231226.2	1.24821	AC233853.1	1.34302	AC233880.1	1.16368	AC219061.2	4.90057	AC233887.1	1.85515
AC231745.1	14.3544	AC233865.1	44.3197	AC233883.1	4.65473	AC219190.3	17.152	AC233892.1	1.85515
AC231752.1	3.12051	AC233866.1	61.779	AC233885.1	13.9642	AC220927.3	6.73829	AC233893.1	93.9944
AC232238.2	14.3544	AC233870.1	155.119	AC233887.1	1.74552	AC225147.4	253.605	AC233895.1	80.3899
AC232393.1	8.73743	AC233883.1	2.68604	AC233888.1	1.74552	AC225173.3	4.90057	AC233898.1	26.5905
AC233751.1	1.24821	AC233885.1	8.72964	AC233892.1	2.32736	AC225179.3	178.871	AC233901.1	17.3148
AC233851.1	3.74461	AC233887.1	3.35755	AC233893.1	96.0038	AC225185.3	6.12572	AC233910.1	83.4819
AC233853.1	6.86513	AC233888.1	2.01453	AC233894.1	1.16368	AC225193.3	6.12572	AC233922.1	345.677
AC233865.1	20.5954	AC233892.1	1.34302	AC233895.1	159.424	AC225205.3	36.1417	AC233939.1	3.7103
AC233866.1	111.714	AC233893.1	69.8371	AC233898.1	20.9463	AC225309.2	23.8903	AC233942.1	240.551
AC233870.1	168.508	AC233895.1	159.148	AC233901.1	16.8734	AC225718.2	1.83771	AC233945.1	25.3537
AC233872.1	1.24821	AC233898.1	25.5174	AC233910.1	82.0396	AC225993.1	2.45029	AC233953.1	1.23677
AC233883.1	6.86513	AC233901.1	18.1308	AC233922.1	174.552	AC226227.2	1.83771	AC233954.1	1.85515
AC233885.1	8.11333	AC233910.1	63.122	AC233939.1	6.40025	AC226230.2	72.2835	AC233960.1	17.9331
AC233887.1	1.24821	AC233922.1	216.898	AC233942.1	407.289	AC226235.2	32.4663	AC233979.1	17.9331
AC233892.1	6.86513	AC233939.1	4.70058	AC233945.1	29.0921	AC226248.1	6.73829	AC234154.1	9.89415
AC233893.1	124.821	AC233942.1	417.008	AC233949.1	1.74552	AC226368.2	1.22514	AC234156.1	1.23677
AC233895.1	92.9913	AC233945.1	17.4593	AC233953.1	2.32737	AC229978.2	9.18858	AC234159.1	15.4596
AC233898.1	19.3472	AC233949.1	2.01453	AC233955.1	6.40025	AC229993.1	17.152	AC234160.1	16.078
AC233901.1	4.99282	AC233960.1	34.9186	AC233960.1	17.4552	AC231180.2	4.90057	AC234175.1	1.23677
AC233910.1	91.7431	AC233961.1	2.68604	AC233961.1	5.81841	AC231226.2	1.22514	AC234180.1	1.23677
AC233922.1	347.001	AC233979.1	22.1599	AC233966.1	1.74552	AC231745.1	2.45029	AC234185.1	8.03899
AC233939.1	2.49641	AC234154.1	57.7499	AC233979.1	5.81841	AC231752.1	1.22514	AC234199.1	3.09192
AC233942.1	442.489	AC234156.1	1.34302	AC234149.1	1.74552	AC232238.2	27.5657	AC234201.1	10.5125
AC233945.1	21.8436	AC234158.1	2.01453	AC234154.1	5.81841	AC232289.2	1.83771	AC234203.1	14.8412
AC233949.1	1.87231	AC234159.1	16.1163	AC234156.1	8.72762	AC232393.1	14.0891	AC234515.1	12.3677
AC233953.1	1.24821	AC234160.1	23.5029	AC234158.1	4.65473	AC233851.1	9.80115	AC234522.1	1.85515
AC233954.1	1.24821	AC234175.1	1.34302	AC234159.1	27.3465	AC233853.1	6.12572	AC234528.1	28.4457
AC233960.1	93.6154	AC234180.1	1.34302	AC234160.1	8.14578	AC233865.1	23.2777	AC235535.1	3.7103
AC233961.1	4.99282	AC234185.1	8.72964	AC234175.1	1.16368	AC233866.1	51.456	AC235540.1	1.23677
AC233979.1	12.482	AC234199.1	4.70058	AC234180.1	2.90921	AC233870.1	164.169	AC235541.1	29.0641
AC234154.1	5.61692	AC234201.1	4.70058	AC234185.1	6.98209	AC233872.1	1.83771	AC235544.1	102.033
AC234156.1	3.74462	AC234203.1	25.5174	AC234199.1	4.65473	AC233878.1	4.90057	AC235546.1	11.1309
AC234158.1	4.36872	AC234515.1	47.6773	AC234201.1	1.16368	AC233880.1	1.83771	AC235547.1	8.03899
AC234159.1	19.3472	AC234520.1	3.35755	AC234203.1	14.546	AC233883.1	6.12572	AF466202.2	94.6128
AC234160.1	23.0918	AC234522.1	1.34302	AC234515.1	93.6764	AC233885.1	13.4766	AF546187.1	1.85515
AC234175.1	1.24821	AC234528.1	11.4157	AC234520.1	5.81841	AC233893.1	36.1417	AY542798.1	56.2729
AC234180.1	1.87231	AC235535.1	4.70058	AC234522.1	2.32737	AC233895.1	112.101	EF517601.1	16.078
AC234185.1	7.48923	AC235540.1	1.34302	AC234528.1	27.9284	AC233898.1	18.9897	GRMZM2G000039	16.078
AC234199.1	6.24102	AC235541.1	22.1599	AC235535.1	4.07289	AC233899.1	1.22514	GRMZM2G000093	1.23677
AC234201.1	4.99282	AC235544.1	55.7354	AC235541.1	23.2737	AC233901.1	13.4766	GRMZM2G000177	4.32869
AC234203.1	18.099	AC235546.1	8.05813	AC235544.1	45.3836	AC233910.1	85.1475	GRMZM2G000219	11.1309
AC234515.1	86.1261	AC235547.1	14.1017	AC235546.1	18.0371	AC233914.1	3.06286	GRMZM2G000231	3.09192
AC234520.1	10.6097	AF466202.2	55.7354	AC235547.1	6.40025	AC233922.1	238.29	GRMZM2G000236	2.47354
AC234522.1	2.49641	AY530952.1	5.37209	AF466202.2	46.5473	AC233939.1	1.22514	GRMZM2G000261	3.7103
AC234528.1	34.9497	AY542798.1	77.8953	AF546187.1	2.32736	AC233942.1	628.499	GRMZM2G000264	217.671
AC235535.1	5.61692	EF517601.1	46.3343	AY530952.1	4.65473	AC233945.1	19.6023	GRMZM2G000271	1.23677
AC235540.1	2.49641	GRMZM2G000039	13.4302	AY542798.1	65.1662	AC233949.1	2.45029	GRMZM2G000288	1.23677
AC235541.1	33.0774	GRMZM2G000076	2.68604	EF517601.1	7.56393	AC233952.1	1.83771	GRMZM2G000292	16.6964
AC235544.1	63.0343	GRMZM2G000177	2.01453	GRMZM2G000039	17.4552	AC233955.1	1.83771	GRMZM2G000339	42.0501
AC235546.1	6.86513	GRMZM2G000219	1.34302	GRMZM2G000076	2.90921	AC233960.1	1.22514	GRMZM2G000393	1.23677
AC235547.1	24.9641	GRMZM2G000231	28.875	GRMZM2G000093	1.74552	AC233961.1	4.288	GRMZM2G000397	16.6964
AF466202.2	99.2323	GRMZM2G000236	9.40115	GRMZM2G000114	1.16368	AC233979.1	6.12572	GRMZM2G000423	802.044
AY530952.1	6.24102	GRMZM2G000261	10.0727	GRMZM2G000219	9.8913	AC234154.1	159.881	GRMZM2G000448	9.89414
AY542798.1	76.1405	GRMZM2G000264	132.288	GRMZM2G000231	97.7493	AC234156.1	3.06286	GRMZM2G000451	1.23677
EF517601.1	61.7861	GRMZM2G000292	31.561	GRMZM2G000236	18.6189	AC234158.1	1.83771	GRMZM2G000453	8.65738
GRMZM2G000039	19.9713	GRMZM2G000339	70.5087	GRMZM2G000245	1.74552	AC234159.1	33.0789	GRMZM2G000489	3.7103
GRMZM2G000076	1.24821	GRMZM2G000393	15.4448	GRMZM2G000261	4.07289	AC234160.1	5.51314	GRMZM2G000520	5.56546
GRMZM2G000093	2.49641	GRMZM2G000397	21.4883	GRMZM2G000264	86.6943	AC234185.1	12.2514	GRMZM2G000536	19.7883
GRMZM2G000177	2.49641	GRMZM2G000404	1.34302	GRMZM2G000292	96.0038	AC234199.1	12.2514	GRMZM2G000540	101.415
GRMZM2G000231	48.68	GRMZM2G000423	494.904	GRMZM2G000339	101.24	AC234203.1	23.8903	GRMZM2G000566	2.47354
GRMZM2G000236	1.87231	GRMZM2G000451	2.01453	GRMZM2G000371	2.32736	AC234515.1	55.744	GRMZM2G000576	24.117
GRMZM2G000245	1.24821	GRMZM2G000453	8.05813	GRMZM2G000376	1.74552	AC234520.1	3.67543	GRMZM2G000581	1.23677
GRMZM2G000261	3.74461	GRMZM2G000520	6.71511	GRMZM2G000393	11.6368	AC234522.1	2.45029	GRMZM2G000587	5.56546
GRMZM2G000264	182.862	GRMZM2G000536	16.1163	GRMZM2G000397	20.3644	AC234528.1	42.2674	GRMZM2G000610	3.7103
GRMZM2G000280	1.24821	GRMZM2G000540	125.573	GRMZM2G000423	1632.65	AC235535.1	7.96343	GRMZM2G000622	25.3538
GRMZM2G000288	1.24821	GRMZM2G000576	11.4157	GRMZM2G000448	5.23657	AC235541.1	28.1783	GRMZM2G000633	4.94707
GRMZM2G000292	99.2323	GRMZM2G000581	4.70058	GRMZM2G000451	1.16368	AC235543.1	2.45029	GRMZM2G000645	6.80222
GRMZM2G000339	66.1549	GRMZM2G000587	5.37209	GRMZM2G000453	5.23657	AC235544.1	93.1109	GRMZM2G000650	3.09192
GRMZM2G000371	1.87231	GRMZM2G000601	2.01453	GRMZM2G000536	1.16368	AC235546.1	6.73829	GRMZM2G000660	6.18384
GRMZM2G000393	22.4677	GRMZM2G000610	2.01453	GRMZM2G000540	140.224	AC235547.1	22.6652	GRMZM2G000670	1.23677
GRMZM2G000397	16.8508	GRMZM2G000614	2.01453	GRMZM2G000566	1.74552	AF466202.2	70.4457	GRMZM2G000692	34.6295
GRMZM2G000423	1037.26	GRMZM2G000622	14.7732	GRMZM2G000576	12.2187	AY542798.1	104.75	GRMZM2G000710	60.6016
GRMZM2G000448	3.12051	GRMZM2G000633	1.34302	GRMZM2G000581	1.74552	EF517601.1	7.96343	GRMZM2G000718	3.09192
GRMZM2G000451	3.12051	GRMZM2G000645	14.7732	GRMZM2G000601	1.74552	GRMZM2G000039	37.9794	GRMZM2G000719	1.23677
GRMZM2G000453	19.9713	GRMZM2G000660	6.71511	GRMZM2G000622	7.56394	GRMZM2G000093	2.45029	GRMZM2G000739	8.03899
GRMZM2G000489	4.99282	GRMZM2G000670	2.68604	GRMZM2G000640	66.9117	GRMZM2G000124	1.83771	GRMZM2G000741	359.9
GRMZM2G000520	3.12051	GRMZM2G000674	2.01453	GRMZM2G000645	26.7647	GRMZM2G000171	1.83771	GRMZM2G000752	6.80222
GRMZM2G000536	12.482	GRMZM2G000692	10.7442	GRMZM2G000650	4.07289	GRMZM2G000219	9.80115	GRMZM2G000775	1.23677
GRMZM2G000540	91.119	GRMZM2G000710	108.785	GRMZM2G000660	4.07289	GRMZM2G000231	97.3989	GRMZM2G000777	13.6044
GRMZM2G000566	1.24821	GRMZM2G000718	1.34302	GRMZM2G000674	3.49105	GRMZM2G000236	9.18858	GRMZM2G000801	3.7103
GRMZM2G000576	1.87231	GRMZM2G000739	7.38662	GRMZM2G000692	13.9642	GRMZM2G000245	9.80115	GRMZM2G000812	1.23677
GRMZM2G000581	3.74461	GRMZM2G000741	547.281	GRMZM2G000710	46.5473	GRMZM2G000261	1.83771	GRMZM2G000818	3.7103
GRMZM2G000587	1.24821	GRMZM2G000749	10.0727	GRMZM2G000718	4.07289	GRMZM2G000264	259.118	GRMZM2G000823	193.554
GRMZM2G000622	24.34	GRMZM2G000752	5.37209	GRMZM2G000739	17.4552	GRMZM2G000292	1.22514	GRMZM2G000874	60.6016
GRMZM2G000623	1.87231	GRMZM2G000764	1.34302	GRMZM2G000741	243.21	GRMZM2G000339	31.2412	GRMZM2G000909	34.6295
GRMZM2G000633	2.49641	GRMZM2G000777	32.2325	GRMZM2G000749	20.3644	GRMZM2G000371	5.51314	GRMZM2G000932	6.80222
GRMZM2G000640	28.0846	GRMZM2G000801	2.01453	GRMZM2G000752	7.56394	GRMZM2G000397	60.6446	GRMZM2G000936	19.1699
GRMZM2G000645	11.8579	GRMZM2G000812	5.37209	GRMZM2G000777	19.2008	GRMZM2G000404	1.83771	GRMZM2G000980	17.9331
GRMZM2G000660	4.99282	GRMZM2G000823	110.128	GRMZM2G000801	1.74552	GRMZM2G000423	551.315	GRMZM2G001033	1.85515
GRMZM2G000674	6.86513	GRMZM2G000874	16.7878	GRMZM2G000812	29.0921	GRMZM2G000448	1.22514	GRMZM2G001079	1.85515
GRMZM2G000692	34.9497	GRMZM2G000909	8.72964	GRMZM2G000816	2.32736	GRMZM2G000451	1.83771	GRMZM2G001084	9.27576
GRMZM2G000710	74.8923	GRMZM2G000932	3.35756	GRMZM2G000818	11.6368	GRMZM2G000453	16.5394	GRMZM2G001160	1.23677
GRMZM2G000739	11.8579	GRMZM2G000936	33.5755	GRMZM2G000823	116.368	GRMZM2G000540	109.65	GRMZM2G001191	4.32869
GRMZM2G000741	185.358	GRMZM2G000980	22.1599	GRMZM2G000909	22.11	GRMZM2G000566	3.67543	GRMZM2G001221	32.156
GRMZM2G000749	44.3113	GRMZM2G001079	2.01453	GRMZM2G000936	59.3478	GRMZM2G000576	15.3143	GRMZM2G001243	16.6964
GRMZM2G000752	10.6097	GRMZM2G001084	19.4738	GRMZM2G000980	26.1829	GRMZM2G000581	1.22514	GRMZM2G001255	5.56546
GRMZM2G000777	25.5882	GRMZM2G001169	89.9825	GRMZM2G001033	1.16368	GRMZM2G000622	10.4137	GRMZM2G001265	24.7354
GRMZM2G000801	4.36872	GRMZM2G001191	4.02907	GRMZM2G001084	52.3657	GRMZM2G000623	3.06286	GRMZM2G001297	121.822
GRMZM2G000812	6.86513	GRMZM2G001221	18.8023	GRMZM2G001169	118.114	GRMZM2G000645	31.2412	GRMZM2G001363	1.23677
GRMZM2G000823	261.499	GRMZM2G001243	20.8168	GRMZM2G001173	4.65473	GRMZM2G000650	6.12572	GRMZM2G001415	1.23677
GRMZM2G000874	5.61692	GRMZM2G001255	31.561	GRMZM2G001191	5.81841	GRMZM2G000660	4.90057	GRMZM2G001426	3.7103
GRMZM2G000909	8.11333	GRMZM2G001265	32.904	GRMZM2G001221	11.6368	GRMZM2G000670	2.45029	GRMZM2G001454	8.03899
GRMZM2G000932	2.49641	GRMZM2G001288	1.34302	GRMZM2G001243	35.4923	GRMZM2G000674	1.83771	GRMZM2G001457	1.23677
GRMZM2G000936	20.5954	GRMZM2G001297	175.936	GRMZM2G001255	27.3465	GRMZM2G000692	12.864	GRMZM2G001514	1.23677
GRMZM2G000980	15.6026	GRMZM2G001334	1.34302	GRMZM2G001265	23.2736	GRMZM2G000710	56.3566	GRMZM2G001530	22.2618
GRMZM2G001084	34.3256	GRMZM2G001415	19.4738	GRMZM2G001288	2.90921	GRMZM2G000719	1.22514	GRMZM2G001541	4.32869
GRMZM2G001160	1.87231	GRMZM2G001426	2.68604	GRMZM2G001297	154.188	GRMZM2G000739	9.80115	GRMZM2G001551	3.7103
GRMZM2G001169	63.0344	GRMZM2G001454	16.1163	GRMZM2G001363	1.16368	GRMZM2G000741	181.934	GRMZM2G001592	1.85515
GRMZM2G001173	2.49641	GRMZM2G001514	8.05813	GRMZM2G001415	3.49105	GRMZM2G000749	2.45029	GRMZM2G001606	1.23677
GRMZM2G001191	1.24821	GRMZM2G001530	17.4593	GRMZM2G001426	5.23657	GRMZM2G000752	6.73829	GRMZM2G001631	1.23677
GRMZM2G001221	31.2051	GRMZM2G001541	6.71511	GRMZM2G001444	1.16368	GRMZM2G000777	13.4766	GRMZM2G001639	4.94707
GRMZM2G001243	8.73743	GRMZM2G001551	7.38662	GRMZM2G001447	3.49105	GRMZM2G000812	15.3143	GRMZM2G001648	6.18384
GRMZM2G001255	9.98564	GRMZM2G001592	2.68604	GRMZM2G001454	15.1279	GRMZM2G000818	1.83771	GRMZM2G001652	19.7883
GRMZM2G001265	39.9426	GRMZM2G001606	4.70058	GRMZM2G001457	2.90921	GRMZM2G000823	207.049	GRMZM2G001660	12.9861
GRMZM2G001288	7.48923	GRMZM2G001631	2.01453	GRMZM2G001466	14.546	GRMZM2G000909	22.0526	GRMZM2G001661	1.23677
GRMZM2G001297	199.089	GRMZM2G001645	1.34302	GRMZM2G001514	1.74552	GRMZM2G000932	7.96343	GRMZM2G001668	32.7744
GRMZM2G001415	5.61692	GRMZM2G001648	8.72964	GRMZM2G001530	19.7826	GRMZM2G000936	39.8172	GRMZM2G001676	63.6936
GRMZM2G001426	9.36154	GRMZM2G001652	31.561	GRMZM2G001541	3.49105	GRMZM2G000980	12.864	GRMZM2G001750	3.09192
GRMZM2G001454	14.9785	GRMZM2G001660	9.40115	GRMZM2G001551	3.49105	GRMZM2G001024	4.288	GRMZM2G001755	11.1309
GRMZM2G001457	1.87231	GRMZM2G001668	6.0436	GRMZM2G001631	4.65473	GRMZM2G001079	3.67543	GRMZM2G001803	2.47354
GRMZM2G001466	10.6097	GRMZM2G001676	57.7499	GRMZM2G001639	1.16368	GRMZM2G001084	4.90057	GRMZM2G001805	5.56546
GRMZM2G001514	6.86513	GRMZM2G001721	1.34302	GRMZM2G001645	4.65473	GRMZM2G001088	1.83771	GRMZM2G001820	1.85515
GRMZM2G001530	10.6097	GRMZM2G001755	11.4157	GRMZM2G001648	6.40025	GRMZM2G001160	1.22514	GRMZM2G001850	18.5515
GRMZM2G001541	4.36872	GRMZM2G001799	2.68604	GRMZM2G001652	59.9296	GRMZM2G001169	371.831	GRMZM2G001853	1829.18
GRMZM2G001592	3.12051	GRMZM2G001803	12.0872	GRMZM2G001653	1.16368	GRMZM2G001191	9.80115	GRMZM2G001869	71.7325
GRMZM2G001606	1.24821	GRMZM2G001805	3.35756	GRMZM2G001660	4.65473	GRMZM2G001221	5.51314	GRMZM2G001889	2.47354
GRMZM2G001645	4.36872	GRMZM2G001816	77.8953	GRMZM2G001661	1.16368	GRMZM2G001243	27.5657	GRMZM2G001895	56.273
GRMZM2G001648	14.9785	GRMZM2G001850	147.732	GRMZM2G001668	18.6189	GRMZM2G001255	11.6389	GRMZM2G001898	1.23677
GRMZM2G001652	46.1836	GRMZM2G001853	1799.65	GRMZM2G001676	30.2557	GRMZM2G001265	20.2149	GRMZM2G001904	31.5376
GRMZM2G001653	2.49641	GRMZM2G001869	109.456	GRMZM2G001721	3.49105	GRMZM2G001297	186.222	GRMZM2G001905	8.03899
GRMZM2G001660	8.73743	GRMZM2G001875	1.34302	GRMZM2G001750	1.74552	GRMZM2G001388	3.67543	GRMZM2G001915	67.4039
GRMZM2G001661	1.87231	GRMZM2G001889	2.68604	GRMZM2G001755	10.4731	GRMZM2G001415	4.90057	GRMZM2G001918	14.2228
GRMZM2G001668	4.36872	GRMZM2G001895	34.2471	GRMZM2G001799	1.16368	GRMZM2G001426	3.06286	GRMZM2G001930	125.532
GRMZM2G001676	28.0846	GRMZM2G001898	6.0436	GRMZM2G001803	12.8005	GRMZM2G001447	1.22514	GRMZM2G001934	3.09192
GRMZM2G001721	2.49641	GRMZM2G001904	32.2325	GRMZM2G001805	3.49105	GRMZM2G001454	15.9269	GRMZM2G001938	7.42061
GRMZM2G001750	5.61692	GRMZM2G001905	2.01453	GRMZM2G001812	1.16368	GRMZM2G001457	3.06286	GRMZM2G001953	62.4568
GRMZM2G001755	11.2338	GRMZM2G001915	30.8895	GRMZM2G001816	290.921	GRMZM2G001530	14.7017	GRMZM2G001977	41.4317
GRMZM2G001764	3.74462	GRMZM2G001918	2.68604	GRMZM2G001820	6.40025	GRMZM2G001541	16.5394	GRMZM2G002002	12.3677
GRMZM2G001777	1.87231	GRMZM2G001930	64.465	GRMZM2G001850	103.568	GRMZM2G001551	3.06286	GRMZM2G002075	9.27576
GRMZM2G001799	10.6097	GRMZM2G001938	4.70058	GRMZM2G001853	2319.22	GRMZM2G001592	1.83771	GRMZM2G002100	4.32869
GRMZM2G001803	21.8436	GRMZM2G001953	42.3052	GRMZM2G001869	96.5856	GRMZM2G001606	5.51314	GRMZM2G002115	1.85515
GRMZM2G001812	1.87231	GRMZM2G001956	2.68604	GRMZM2G001889	1.74552	GRMZM2G001631	4.90057	GRMZM2G002121	393.911
GRMZM2G001816	195.344	GRMZM2G001977	32.2325	GRMZM2G001895	98.3312	GRMZM2G001639	6.73829	GRMZM2G002130	43.9053
GRMZM2G001820	3.12051	GRMZM2G002002	47.0058	GRMZM2G001898	4.07289	GRMZM2G001645	3.06286	GRMZM2G002131	55.6546
GRMZM2G001850	128.565	GRMZM2G002053	2.01453	GRMZM2G001904	12.8005	GRMZM2G001652	12.2514	GRMZM2G002135	16.078
GRMZM2G001853	2245.52	GRMZM2G002075	8.72964	GRMZM2G001915	94.8401	GRMZM2G001653	2.45029	GRMZM2G002173	3.09192
GRMZM2G001869	48.68	GRMZM2G002100	6.0436	GRMZM2G001918	2.90921	GRMZM2G001660	4.288	GRMZM2G002220	88.4289
GRMZM2G001889	4.99282	GRMZM2G002121	515.72	GRMZM2G001930	59.9296	GRMZM2G001668	16.5394	GRMZM2G002286	1.23677
GRMZM2G001895	3.74461	GRMZM2G002130	87.2964	GRMZM2G001934	1.74552	GRMZM2G001676	22.0526	GRMZM2G002297	1.23677
GRMZM2G001898	2.49641	GRMZM2G002131	13.4302	GRMZM2G001938	17.4552	GRMZM2G001721	3.06286	GRMZM2G002416	34.0111
GRMZM2G001904	37.4462	GRMZM2G002135	7.38662	GRMZM2G001953	20.3644	GRMZM2G001755	15.9269	GRMZM2G002427	4.94707
GRMZM2G001915	137.927	GRMZM2G002173	4.70058	GRMZM2G001956	1.16368	GRMZM2G001803	21.44	GRMZM2G002440	9.89415
GRMZM2G001918	10.6097	GRMZM2G002220	155.791	GRMZM2G001977	6.98209	GRMZM2G001805	6.12572	GRMZM2G002465	10.5125
GRMZM2G001930	149.785	GRMZM2G002286	9.40115	GRMZM2G002002	44.8018	GRMZM2G001812	2.45029	GRMZM2G002473	1.85515
GRMZM2G001934	4.99282	GRMZM2G002304	4.70058	GRMZM2G002075	11.6368	GRMZM2G001816	196.023	GRMZM2G002483	1.85515
GRMZM2G001938	12.482	GRMZM2G002361	1.34302	GRMZM2G002100	6.98209	GRMZM2G001820	1.83771	GRMZM2G002499	63.0752
GRMZM2G001953	33.7015	GRMZM2G002416	10.7442	GRMZM2G002104	1.16368	GRMZM2G001850	92.4983	GRMZM2G002529	19.7883
GRMZM2G001977	38.6944	GRMZM2G002427	5.37209	GRMZM2G002115	1.16368	GRMZM2G001853	2848.46	GRMZM2G002531	4.32869
GRMZM2G002002	42.439	GRMZM2G002440	1.34302	GRMZM2G002121	442.199	GRMZM2G001869	83.9223	GRMZM2G002548	55.6546
GRMZM2G002075	5.61692	GRMZM2G002465	6.71511	GRMZM2G002128	2.90921	GRMZM2G001887	1.22514	GRMZM2G002559	14.2228
GRMZM2G002100	9.36154	GRMZM2G002483	30.218	GRMZM2G002130	137.896	GRMZM2G001895	57.5817	GRMZM2G002578	1.85515
GRMZM2G002121	449.978	GRMZM2G002499	42.3052	GRMZM2G002131	18.6189	GRMZM2G001898	3.67543	GRMZM2G002606	7.42061
GRMZM2G002128	1.24821	GRMZM2G002529	4.70058	GRMZM2G002135	11.6368	GRMZM2G001904	17.152	GRMZM2G002616	239.933
GRMZM2G002130	106.097	GRMZM2G002531	11.4157	GRMZM2G002165	2.32736	GRMZM2G001915	88.8229	GRMZM2G002642	4.32869
GRMZM2G002131	27.4605	GRMZM2G002548	61.779	GRMZM2G002173	1.16368	GRMZM2G001918	2.45029	GRMZM2G002652	9.89414
GRMZM2G002135	31.8292	GRMZM2G002559	216.227	GRMZM2G002220	130.914	GRMZM2G001930	49.6183	GRMZM2G002687	112.546
GRMZM2G002220	123.572	GRMZM2G002578	2.68604	GRMZM2G002304	3.49105	GRMZM2G001934	3.67543	GRMZM2G002699	6.18384
GRMZM2G002286	6.24102	GRMZM2G002606	12.0872	GRMZM2G002416	61.0933	GRMZM2G001938	16.5394	GRMZM2G002756	32.7744
GRMZM2G002304	3.74462	GRMZM2G002616	329.712	GRMZM2G002427	4.07289	GRMZM2G001953	66.1577	GRMZM2G002786	29.064
GRMZM2G002416	16.2267	GRMZM2G002642	10.0727	GRMZM2G002465	6.98209	GRMZM2G001977	44.7177	GRMZM2G002805	36.4847
GRMZM2G002427	3.74462	GRMZM2G002652	17.4593	GRMZM2G002483	43.6381	GRMZM2G002002	42.88	GRMZM2G002807	140.373
GRMZM2G002440	1.24821	GRMZM2G002687	95.3545	GRMZM2G002499	38.4015	GRMZM2G002075	10.4137	GRMZM2G002815	1.23677
GRMZM2G002465	4.36872	GRMZM2G002699	1.34302	GRMZM2G002531	8.72762	GRMZM2G002100	2.45029	GRMZM2G002824	1.23677
GRMZM2G002483	31.2051	GRMZM2G002754	38.2761	GRMZM2G002548	51.202	GRMZM2G002104	1.22514	GRMZM2G002825	6.18384
GRMZM2G002499	31.8292	GRMZM2G002756	118.186	GRMZM2G002559	145.46	GRMZM2G002119	6.12572	GRMZM2G002828	8.65738
GRMZM2G002529	3.12051	GRMZM2G002786	47.0058	GRMZM2G002578	8.72762	GRMZM2G002121	250.542	GRMZM2G002851	56.2729
GRMZM2G002531	3.74461	GRMZM2G002805	62.4505	GRMZM2G002606	6.98209	GRMZM2G002128	1.22514	GRMZM2G002863	1.23677
GRMZM2G002548	24.34	GRMZM2G002807	117.514	GRMZM2G002616	19.7826	GRMZM2G002130	178.258	GRMZM2G002874	30.3008
GRMZM2G002559	186.607	GRMZM2G002825	12.7587	GRMZM2G002642	9.30946	GRMZM2G002131	7.35086	GRMZM2G002898	162.017
GRMZM2G002578	1.87231	GRMZM2G002828	34.2471	GRMZM2G002652	6.98209	GRMZM2G002135	2.45029	GRMZM2G002910	79.7715
GRMZM2G002606	3.74461	GRMZM2G002851	47.0058	GRMZM2G002687	102.986	GRMZM2G002220	145.792	GRMZM2G002915	1.23677
GRMZM2G002616	158.522	GRMZM2G002874	44.9912	GRMZM2G002699	15.1279	GRMZM2G002297	1.22514	GRMZM2G002948	12.9861
GRMZM2G002642	6.24102	GRMZM2G002879	1.34302	GRMZM2G002754	93.6764	GRMZM2G002304	6.12572	GRMZM2G002978	36.4847
GRMZM2G002652	14.9785	GRMZM2G002898	198.767	GRMZM2G002756	68.0754	GRMZM2G002416	41.0423	GRMZM2G002993	35.8663
GRMZM2G002656	3.74462	GRMZM2G002910	100.055	GRMZM2G002786	70.9846	GRMZM2G002427	10.4137	GRMZM2G002999	27.2089
GRMZM2G002687	63.6584	GRMZM2G002915	2.01453	GRMZM2G002805	11.055	GRMZM2G002440	4.90057	GRMZM2G003022	8.03899
GRMZM2G002754	48.68	GRMZM2G002948	37.6046	GRMZM2G002807	114.623	GRMZM2G002465	3.06286	GRMZM2G003033	58.1281
GRMZM2G002756	104.849	GRMZM2G002961	2.01453	GRMZM2G002825	10.4731	GRMZM2G002483	25.728	GRMZM2G003057	1.23677
GRMZM2G002786	91.7431	GRMZM2G002978	44.9912	GRMZM2G002828	11.6368	GRMZM2G002499	72.896	GRMZM2G003076	1.23677
GRMZM2G002805	13.1061	GRMZM2G002993	30.218	GRMZM2G002851	62.8388	GRMZM2G002529	11.0263	GRMZM2G003103	13.6044
GRMZM2G002807	147.912	GRMZM2G002999	32.2325	GRMZM2G002863	4.65473	GRMZM2G002531	7.35086	GRMZM2G003108	24.117
GRMZM2G002825	10.6097	GRMZM2G003022	8.05813	GRMZM2G002874	282.775	GRMZM2G002548	76.5715	GRMZM2G003157	41.4317
GRMZM2G002828	24.9641	GRMZM2G003033	29.5465	GRMZM2G002898	15.1279	GRMZM2G002559	154.368	GRMZM2G003172	82.8635
GRMZM2G002851	101.729	GRMZM2G003064	2.01453	GRMZM2G002910	61.6752	GRMZM2G002578	1.22514	GRMZM2G003186	1.23677
GRMZM2G002863	1.24821	GRMZM2G003103	8.72964	GRMZM2G002948	28.5102	GRMZM2G002606	15.9269	GRMZM2G003190	29.6824
GRMZM2G002874	97.9841	GRMZM2G003108	30.8895	GRMZM2G002978	44.2199	GRMZM2G002616	204.599	GRMZM2G003252	1.85515
GRMZM2G002898	85.502	GRMZM2G003157	60.436	GRMZM2G002993	147.206	GRMZM2G002642	10.4137	GRMZM2G003289	4.94707
GRMZM2G002910	87.9984	GRMZM2G003172	73.8662	GRMZM2G002999	50.0383	GRMZM2G002652	14.7017	GRMZM2G003304	63.6936
GRMZM2G002948	16.2267	GRMZM2G003186	6.71511	GRMZM2G003022	11.6368	GRMZM2G002687	130.478	GRMZM2G003318	25.9721
GRMZM2G002978	40.5667	GRMZM2G003190	42.3052	GRMZM2G003033	50.6202	GRMZM2G002699	8.576	GRMZM2G003354	10.5125
GRMZM2G002993	92.9913	GRMZM2G003304	37.6046	GRMZM2G003064	1.16368	GRMZM2G002754	45.9429	GRMZM2G003379	37.103
GRMZM2G002999	30.581	GRMZM2G003318	42.3052	GRMZM2G003076	1.16368	GRMZM2G002756	39.2046	GRMZM2G003384	341.966
GRMZM2G003022	3.12051	GRMZM2G003354	1.34302	GRMZM2G003103	2.90921	GRMZM2G002786	31.2412	GRMZM2G003406	11.7493
GRMZM2G003028	1.24821	GRMZM2G003379	170.564	GRMZM2G003108	4.65473	GRMZM2G002805	14.7017	GRMZM2G003411	1.23677
GRMZM2G003033	37.4461	GRMZM2G003384	264.575	GRMZM2G003157	32.5831	GRMZM2G002807	196.023	GRMZM2G003417	62.4568
GRMZM2G003103	7.48923	GRMZM2G003411	1.34302	GRMZM2G003172	57.0204	GRMZM2G002825	13.4766	GRMZM2G003424	2.47354
GRMZM2G003108	47.4318	GRMZM2G003417	45.6627	GRMZM2G003179	1.16368	GRMZM2G002851	58.8069	GRMZM2G003461	1.85515
GRMZM2G003157	22.4677	GRMZM2G003424	6.71511	GRMZM2G003186	5.81841	GRMZM2G002859	4.90057	GRMZM2G003488	4.94707
GRMZM2G003172	112.963	GRMZM2G003461	6.71511	GRMZM2G003190	30.2557	GRMZM2G002863	3.67543	GRMZM2G003489	25.9721
GRMZM2G003186	8.73743	GRMZM2G003466	1.34302	GRMZM2G003304	11.6368	GRMZM2G002874	36.1417	GRMZM2G003506	1.23677
GRMZM2G003190	43.6872	GRMZM2G003488	8.72964	GRMZM2G003306	4.65473	GRMZM2G002894	2.45029	GRMZM2G003509	50.7075
GRMZM2G003252	1.24821	GRMZM2G003489	12.0872	GRMZM2G003318	45.3836	GRMZM2G002898	210.112	GRMZM2G003518	16.078
GRMZM2G003289	1.24821	GRMZM2G003509	20.1453	GRMZM2G003354	4.07289	GRMZM2G002910	69.2206	GRMZM2G003520	1.23677
GRMZM2G003304	48.0559	GRMZM2G003518	6.71511	GRMZM2G003377	1.16368	GRMZM2G002948	13.4766	GRMZM2G003526	226.329
GRMZM2G003306	1.87231	GRMZM2G003520	1.34302	GRMZM2G003379	448.018	GRMZM2G002978	45.3303	GRMZM2G003530	32.7744
GRMZM2G003318	31.2051	GRMZM2G003526	128.259	GRMZM2G003384	217.027	GRMZM2G002993	26.3406	GRMZM2G003558	31.5376
GRMZM2G003342	1.24821	GRMZM2G003530	25.5174	GRMZM2G003406	6.40025	GRMZM2G002999	58.8069	GRMZM2G003595	3.09192
GRMZM2G003379	97.36	GRMZM2G003558	16.1163	GRMZM2G003411	2.32736	GRMZM2G003022	26.9532	GRMZM2G003635	6.80223
GRMZM2G003384	316.42	GRMZM2G003595	8.72964	GRMZM2G003417	45.3836	GRMZM2G003028	1.22514	GRMZM2G003638	1.85515
GRMZM2G003411	3.12051	GRMZM2G003607	1.34302	GRMZM2G003424	6.98209	GRMZM2G003033	55.744	GRMZM2G003656	1.85515
GRMZM2G003417	64.2826	GRMZM2G003635	4.02907	GRMZM2G003461	6.40025	GRMZM2G003090	1.83771	GRMZM2G003663	1.23677
GRMZM2G003461	2.49641	GRMZM2G003638	46.3343	GRMZM2G003466	2.32736	GRMZM2G003103	6.12572	GRMZM2G003682	1.85515
GRMZM2G003488	6.86513	GRMZM2G003648	1.34302	GRMZM2G003488	6.98209	GRMZM2G003124	1.22514	GRMZM2G003718	8.65738
GRMZM2G003489	13.1061	GRMZM2G003663	4.70058	GRMZM2G003489	31.4194	GRMZM2G003157	30.016	GRMZM2G003725	9.89414
GRMZM2G003506	1.24821	GRMZM2G003682	1.34302	GRMZM2G003506	2.90921	GRMZM2G003167	1.22514	GRMZM2G003734	47.6156
GRMZM2G003509	14.3544	GRMZM2G003718	4.70058	GRMZM2G003509	24.4373	GRMZM2G003172	70.4458	GRMZM2G003750	12.3677
GRMZM2G003518	8.11333	GRMZM2G003724	12.0872	GRMZM2G003518	14.546	GRMZM2G003190	20.2149	GRMZM2G003752	31.5376
GRMZM2G003520	1.24821	GRMZM2G003725	10.7442	GRMZM2G003520	1.74552	GRMZM2G003234	3.67543	GRMZM2G003789	38.9582
GRMZM2G003526	178.493	GRMZM2G003732	90.654	GRMZM2G003526	112.877	GRMZM2G003252	3.06286	GRMZM2G003814	34.6295
GRMZM2G003530	31.8292	GRMZM2G003734	85.9534	GRMZM2G003530	15.1279	GRMZM2G003304	74.1212	GRMZM2G003835	11.7493
GRMZM2G003558	6.86513	GRMZM2G003742	1.34302	GRMZM2G003595	1.74552	GRMZM2G003306	6.12572	GRMZM2G003853	8.65738
GRMZM2G003595	8.11333	GRMZM2G003750	14.7732	GRMZM2G003607	1.74552	GRMZM2G003318	17.152	GRMZM2G003861	361.136
GRMZM2G003607	1.24821	GRMZM2G003752	12.7587	GRMZM2G003635	8.14578	GRMZM2G003379	217.463	GRMZM2G003869	1.23677
GRMZM2G003635	6.24102	GRMZM2G003765	3.35756	GRMZM2G003638	56.4386	GRMZM2G003384	267.081	GRMZM2G003883	128.006
GRMZM2G003638	36.1979	GRMZM2G003789	126.916	GRMZM2G003648	2.32736	GRMZM2G003406	9.80115	GRMZM2G003897	210.251
GRMZM2G003662	1.87231	GRMZM2G003814	37.6046	GRMZM2G003656	1.74552	GRMZM2G003411	5.51314	GRMZM2G003937	34.6295
GRMZM2G003718	17.4749	GRMZM2G003835	56.4069	GRMZM2G003682	1.74552	GRMZM2G003417	79.0217	GRMZM2G003944	1.85515
GRMZM2G003724	16.2267	GRMZM2G003853	32.904	GRMZM2G003718	9.30946	GRMZM2G003424	6.73829	GRMZM2G003947	12.3677
GRMZM2G003725	8.11333	GRMZM2G003861	551.982	GRMZM2G003724	40.147	GRMZM2G003461	1.83771	GRMZM2G003979	32.156
GRMZM2G003732	79.8851	GRMZM2G003869	2.68604	GRMZM2G003725	11.055	GRMZM2G003466	2.45029	GRMZM2G003984	3.09192
GRMZM2G003734	109.218	GRMZM2G003875	4.70058	GRMZM2G003732	60.5115	GRMZM2G003488	4.90057	GRMZM2G003988	117.493
GRMZM2G003750	11.2338	GRMZM2G003883	188.023	GRMZM2G003734	94.2583	GRMZM2G003489	39.2046	GRMZM2G003992	43.2869
GRMZM2G003752	9.36154	GRMZM2G003897	130.945	GRMZM2G003750	9.30946	GRMZM2G003506	4.90057	GRMZM2G004040	140.992
GRMZM2G003789	234.038	GRMZM2G003930	1.34302	GRMZM2G003752	7.56394	GRMZM2G003509	53.2937	GRMZM2G004054	5.56546
GRMZM2G003814	21.8436	GRMZM2G003937	39.6191	GRMZM2G003755	2.32737	GRMZM2G003518	3.67543	GRMZM2G004057	17.9331
GRMZM2G003835	61.7861	GRMZM2G003947	14.1017	GRMZM2G003762	1.74552	GRMZM2G003520	3.06286	GRMZM2G004079	1.85515
GRMZM2G003852	1.87231	GRMZM2G003979	77.8953	GRMZM2G003769	2.90921	GRMZM2G003526	215.013	GRMZM2G004087	6.18384
GRMZM2G003853	81.7574	GRMZM2G003984	5.37209	GRMZM2G003789	59.9296	GRMZM2G003530	51.456	GRMZM2G004119	1.23677
GRMZM2G003861	810.709	GRMZM2G003988	44.9912	GRMZM2G003814	63.4207	GRMZM2G003595	6.12572	GRMZM2G004131	10.5125
GRMZM2G003869	1.24821	GRMZM2G003992	77.2238	GRMZM2G003835	49.4565	GRMZM2G003607	2.45029	GRMZM2G004140	10.5125
GRMZM2G003875	1.87231	GRMZM2G004040	71.8517	GRMZM2G003852	1.74552	GRMZM2G003635	14.0891	GRMZM2G004157	16.078
GRMZM2G003883	59.9138	GRMZM2G004057	19.4738	GRMZM2G003853	48.2928	GRMZM2G003638	6.73829	GRMZM2G004172	25.3537
GRMZM2G003897	209.698	GRMZM2G004079	4.02907	GRMZM2G003861	471.291	GRMZM2G003648	2.45029	GRMZM2G004177	6.80222
GRMZM2G003937	38.6944	GRMZM2G004083	1.34302	GRMZM2G003875	8.72762	GRMZM2G003663	2.45029	GRMZM2G004182	13.6044
GRMZM2G003944	1.24821	GRMZM2G004087	7.38662	GRMZM2G003883	72.1483	GRMZM2G003718	5.51314	GRMZM2G004183	15.4596
GRMZM2G003947	8.11333	GRMZM2G004131	13.4302	GRMZM2G003897	204.226	GRMZM2G003720	1.83771	GRMZM2G004188	34.0111
GRMZM2G003979	64.2826	GRMZM2G004140	18.1308	GRMZM2G003937	19.2008	GRMZM2G003724	72.896	GRMZM2G004301	32.7744
GRMZM2G003988	132.934	GRMZM2G004157	36.9331	GRMZM2G003947	18.6189	GRMZM2G003725	8.576	GRMZM2G004305	1.85515
GRMZM2G003992	37.4462	GRMZM2G004172	41.6337	GRMZM2G003979	114.623	GRMZM2G003732	17.152	GRMZM2G004314	2.47354
GRMZM2G004040	28.7087	GRMZM2G004177	6.0436	GRMZM2G003984	2.32736	GRMZM2G003734	55.744	GRMZM2G004356	2.47354
GRMZM2G004057	16.2267	GRMZM2G004182	43.6482	GRMZM2G003988	135.569	GRMZM2G003750	3.67543	GRMZM2G004380	26.5905
GRMZM2G004087	1.87231	GRMZM2G004183	7.38662	GRMZM2G003992	101.822	GRMZM2G003752	11.0263	GRMZM2G004397	52.5626
GRMZM2G004131	23.0918	GRMZM2G004188	13.4302	GRMZM2G004040	155.933	GRMZM2G003755	4.288	GRMZM2G004414	6.80222
GRMZM2G004140	1.87231	GRMZM2G004191	2.01453	GRMZM2G004057	21.5281	GRMZM2G003762	1.22514	GRMZM2G004422	1.85515
GRMZM2G004157	13.7302	GRMZM2G004301	16.1163	GRMZM2G004083	1.74552	GRMZM2G003765	7.35086	GRMZM2G004445	11.7493
GRMZM2G004172	26.8364	GRMZM2G004305	1.34302	GRMZM2G004087	9.30946	GRMZM2G003769	6.73829	GRMZM2G004468	4.32869
GRMZM2G004177	3.74462	GRMZM2G004314	1.34302	GRMZM2G004092	1.16368	GRMZM2G003789	13.4766	GRMZM2G004511	177.476
GRMZM2G004182	36.1979	GRMZM2G004334	1.34302	GRMZM2G004131	12.2187	GRMZM2G003814	17.7646	GRMZM2G004528	1.85515
GRMZM2G004183	4.36872	GRMZM2G004356	28.2035	GRMZM2G004140	4.07289	GRMZM2G003835	25.1154	GRMZM2G004531	6.18384
GRMZM2G004188	34.9497	GRMZM2G004380	3.35756	GRMZM2G004157	20.9463	GRMZM2G003853	7.96343	GRMZM2G004534	43.2869
GRMZM2G004301	12.482	GRMZM2G004396	4.70058	GRMZM2G004160	1.16368	GRMZM2G003861	504.146	GRMZM2G004548	3.7103
GRMZM2G004305	3.74462	GRMZM2G004397	7.38662	GRMZM2G004172	31.4194	GRMZM2G003875	6.73829	GRMZM2G004572	9.89415
GRMZM2G004314	1.24821	GRMZM2G004412	4.70058	GRMZM2G004177	15.1279	GRMZM2G003883	200.924	GRMZM2G004583	18.5515
GRMZM2G004356	29.3328	GRMZM2G004414	1.34302	GRMZM2G004182	66.3299	GRMZM2G003897	183.159	GRMZM2G004619	90.2841
GRMZM2G004380	6.24102	GRMZM2G004422	3.35756	GRMZM2G004183	6.40025	GRMZM2G003930	1.83771	GRMZM2G004679	1.23677
GRMZM2G004396	3.74462	GRMZM2G004445	32.2325	GRMZM2G004188	9.30946	GRMZM2G003937	67.9955	GRMZM2G004690	5.56546
GRMZM2G004397	8.73743	GRMZM2G004468	5.37209	GRMZM2G004211	1.16368	GRMZM2G003944	1.22514	GRMZM2G004696	344.44
GRMZM2G004412	2.49641	GRMZM2G004480	2.68604	GRMZM2G004290	1.16368	GRMZM2G003947	6.12572	GRMZM2G004699	1.23677
GRMZM2G004414	2.49641	GRMZM2G004511	144.375	GRMZM2G004301	37.2378	GRMZM2G003979	68.608	GRMZM2G004709	18.5515
GRMZM2G004422	1.24821	GRMZM2G004531	2.68604	GRMZM2G004305	19.7826	GRMZM2G003984	2.45029	GRMZM2G004768	58.7465
GRMZM2G004440	1.24821	GRMZM2G004534	136.988	GRMZM2G004314	1.16368	GRMZM2G003988	148.855	GRMZM2G004784	12.3677
GRMZM2G004445	26.8364	GRMZM2G004548	130.273	GRMZM2G004330	4.07289	GRMZM2G003992	61.2572	GRMZM2G004828	1.23677
GRMZM2G004468	3.12051	GRMZM2G004572	2.68604	GRMZM2G004356	28.5102	GRMZM2G004040	96.7863	GRMZM2G004858	9.27576
GRMZM2G004511	109.218	GRMZM2G004583	17.4593	GRMZM2G004396	6.40025	GRMZM2G004057	14.7017	GRMZM2G004878	110.072
GRMZM2G004531	9.36154	GRMZM2G004593	1.34302	GRMZM2G004397	48.2928	GRMZM2G004079	1.83771	GRMZM2G004880	11.7493
GRMZM2G004534	147.912	GRMZM2G004619	57.0784	GRMZM2G004412	1.74552	GRMZM2G004083	1.22514	GRMZM2G004888	9.89415
GRMZM2G004548	1.24821	GRMZM2G004679	3.35756	GRMZM2G004414	2.90921	GRMZM2G004087	6.73829	GRMZM2G004908	1.85515
GRMZM2G004572	4.99282	GRMZM2G004690	2.01453	GRMZM2G004445	15.7097	GRMZM2G004092	1.83771	GRMZM2G004932	165.109
GRMZM2G004583	11.8579	GRMZM2G004696	241.744	GRMZM2G004468	2.90921	GRMZM2G004110	1.83771	GRMZM2G004949	1.23677
GRMZM2G004619	50.5523	GRMZM2G004699	1.34302	GRMZM2G004480	1.74552	GRMZM2G004131	4.90057	GRMZM2G004955	2.47354
GRMZM2G004679	1.24821	GRMZM2G004709	11.4157	GRMZM2G004511	279.866	GRMZM2G004140	11.6389	GRMZM2G004959	1.23677
GRMZM2G004696	316.42	GRMZM2G004741	3.35755	GRMZM2G004528	1.16368	GRMZM2G004157	6.12572	GRMZM2G004988	8.03899
GRMZM2G004709	18.099	GRMZM2G004768	79.2383	GRMZM2G004531	6.9821	GRMZM2G004172	34.304	GRMZM2G004990	1.23677
GRMZM2G004741	3.12051	GRMZM2G004784	42.9767	GRMZM2G004534	313.031	GRMZM2G004177	5.51314	GRMZM2G004997	61.8384
GRMZM2G004768	47.4318	GRMZM2G004835	1.34302	GRMZM2G004548	13.3823	GRMZM2G004182	42.88	GRMZM2G005000	1.23677
GRMZM2G004784	16.8508	GRMZM2G004858	7.38662	GRMZM2G004572	6.98209	GRMZM2G004183	6.73829	GRMZM2G005013	1.85515
GRMZM2G004858	24.34	GRMZM2G004878	341.799	GRMZM2G004583	26.1828	GRMZM2G004188	53.9063	GRMZM2G005024	15.4596
GRMZM2G004878	404.418	GRMZM2G004880	23.5029	GRMZM2G004619	78.5486	GRMZM2G004191	4.90057	GRMZM2G005040	9.27576
GRMZM2G004880	20.5954	GRMZM2G004888	22.1599	GRMZM2G004679	5.81841	GRMZM2G004211	5.51314	GRMZM2G005066	75.4429
GRMZM2G004888	27.4605	GRMZM2G004932	67.1511	GRMZM2G004694	1.16368	GRMZM2G004290	1.83771	GRMZM2G005080	14.2228
GRMZM2G004932	63.0343	GRMZM2G004949	1.34302	GRMZM2G004696	200.153	GRMZM2G004301	28.1783	GRMZM2G005103	1.23677
GRMZM2G004988	3.12051	GRMZM2G004955	2.01453	GRMZM2G004709	6.98209	GRMZM2G004356	33.6914	GRMZM2G005126	59.9833
GRMZM2G004990	2.49641	GRMZM2G004988	2.68604	GRMZM2G004768	91.9309	GRMZM2G004380	6.12572	GRMZM2G005134	1.23677
GRMZM2G004997	59.9138	GRMZM2G004997	96.0261	GRMZM2G004784	33.165	GRMZM2G004396	16.5394	GRMZM2G005146	117.493
GRMZM2G005013	1.87231	GRMZM2G005024	11.4157	GRMZM2G004799	1.16368	GRMZM2G004397	45.9429	GRMZM2G005163	12.9861
GRMZM2G005024	19.3472	GRMZM2G005040	6.0436	GRMZM2G004835	1.16368	GRMZM2G004412	2.45029	GRMZM2G005195	1.23677
GRMZM2G005040	2.49641	GRMZM2G005066	21.4884	GRMZM2G004858	36.656	GRMZM2G004414	5.51314	GRMZM2G005199	9.27576
GRMZM2G005066	39.3185	GRMZM2G005080	4.70058	GRMZM2G004878	259.501	GRMZM2G004422	6.73829	GRMZM2G005205	6.18384
GRMZM2G005080	54.2969	GRMZM2G005103	4.70058	GRMZM2G004880	22.6918	GRMZM2G004445	17.7646	GRMZM2G005207	4.32869
GRMZM2G005103	15.6026	GRMZM2G005126	36.9331	GRMZM2G004888	9.8913	GRMZM2G004468	5.51314	GRMZM2G005269	28.4457
GRMZM2G005126	55.5451	GRMZM2G005134	1.34302	GRMZM2G004909	3.49105	GRMZM2G004480	6.12572	GRMZM2G005278	3.09192
GRMZM2G005146	289.584	GRMZM2G005146	248.459	GRMZM2G004932	231.573	GRMZM2G004511	112.713	GRMZM2G005298	4.94707
GRMZM2G005163	2.49641	GRMZM2G005163	1.34302	GRMZM2G004949	1.16368	GRMZM2G004528	3.06286	GRMZM2G005304	2.47354
GRMZM2G005195	1.24821	GRMZM2G005195	4.70058	GRMZM2G004988	1.74552	GRMZM2G004531	15.3143	GRMZM2G005310	16.078
GRMZM2G005199	7.48923	GRMZM2G005199	7.38662	GRMZM2G004990	1.16368	GRMZM2G004534	145.792	GRMZM2G005365	4.32869
GRMZM2G005205	9.98564	GRMZM2G005205	10.0727	GRMZM2G004997	57.0204	GRMZM2G004548	167.232	GRMZM2G005374	3.09192
GRMZM2G005207	4.99282	GRMZM2G005207	5.37209	GRMZM2G005024	30.2557	GRMZM2G004572	18.3772	GRMZM2G005435	13.6044
GRMZM2G005229	6.86513	GRMZM2G005229	1.34302	GRMZM2G005040	7.56394	GRMZM2G004583	20.8274	GRMZM2G005444	27.2089
GRMZM2G005269	2.49641	GRMZM2G005256	2.01453	GRMZM2G005066	1.16368	GRMZM2G004619	89.4355	GRMZM2G005452	1.23677
GRMZM2G005278	8.11333	GRMZM2G005269	5.37209	GRMZM2G005080	47.711	GRMZM2G004696	315.474	GRMZM2G005486	4.32869
GRMZM2G005298	5.61692	GRMZM2G005278	6.0436	GRMZM2G005103	1.16368	GRMZM2G004709	3.06286	GRMZM2G005493	138.518
GRMZM2G005304	3.12051	GRMZM2G005284	1.34302	GRMZM2G005114	1.74552	GRMZM2G004741	6.12572	GRMZM2G005499	35.2479
GRMZM2G005310	6.24102	GRMZM2G005298	6.0436	GRMZM2G005126	55.8568	GRMZM2G004768	46.5554	GRMZM2G005516	1.23677
GRMZM2G005365	2.49641	GRMZM2G005304	1.34302	GRMZM2G005134	1.16368	GRMZM2G004784	24.5029	GRMZM2G005557	2.47354
GRMZM2G005374	4.99282	GRMZM2G005310	6.71511	GRMZM2G005146	358.996	GRMZM2G004828	1.83771	GRMZM2G005562	1.85515
GRMZM2G005435	14.3544	GRMZM2G005365	2.68604	GRMZM2G005155	1.16368	GRMZM2G004858	17.152	GRMZM2G005583	8.65738
GRMZM2G005444	44.3113	GRMZM2G005374	1.34302	GRMZM2G005163	15.7097	GRMZM2G004878	234.615	GRMZM2G005592	36.4847
GRMZM2G005483	4.36872	GRMZM2G005384	1.34302	GRMZM2G005195	1.74552	GRMZM2G004880	20.8274	GRMZM2G005619	1.85515
GRMZM2G005486	3.12051	GRMZM2G005435	15.4448	GRMZM2G005199	6.40025	GRMZM2G004888	12.2514	GRMZM2G005622	2.47354
GRMZM2G005493	223.429	GRMZM2G005444	4.02907	GRMZM2G005205	8.72762	GRMZM2G004908	1.22514	GRMZM2G005624	18.5515
GRMZM2G005499	27.4605	GRMZM2G005456	1.34302	GRMZM2G005229	4.65473	GRMZM2G004932	123.127	GRMZM2G005633	72.3509
GRMZM2G005562	14.3544	GRMZM2G005459	1.34302	GRMZM2G005256	1.16368	GRMZM2G004988	8.576	GRMZM2G005640	10.5125
GRMZM2G005583	59.2897	GRMZM2G005483	1.34302	GRMZM2G005269	30.2557	GRMZM2G004997	84.5349	GRMZM2G005646	14.8412
GRMZM2G005592	61.162	GRMZM2G005486	8.05813	GRMZM2G005278	9.30946	GRMZM2G005024	31.2412	GRMZM2G005652	3.09192
GRMZM2G005624	2.49641	GRMZM2G005493	96.0261	GRMZM2G005298	4.65473	GRMZM2G005040	17.7646	GRMZM2G005732	1.85515
GRMZM2G005633	2.49641	GRMZM2G005499	58.4215	GRMZM2G005304	2.90921	GRMZM2G005046	1.83771	GRMZM2G005737	2.47354
GRMZM2G005640	13.7303	GRMZM2G005562	22.1599	GRMZM2G005310	9.8913	GRMZM2G005080	5.51314	GRMZM2G005753	1.85515
GRMZM2G005646	16.2267	GRMZM2G005583	59.7645	GRMZM2G005347	4.65473	GRMZM2G005103	1.22514	GRMZM2G005788	6.80223
GRMZM2G005652	3.74462	GRMZM2G005592	77.8953	GRMZM2G005365	5.23657	GRMZM2G005114	1.22514	GRMZM2G005791	16.6964
GRMZM2G005732	9.98564	GRMZM2G005624	4.02907	GRMZM2G005374	8.14578	GRMZM2G005126	16.5394	GRMZM2G005815	24.7354
GRMZM2G005737	1.87231	GRMZM2G005633	5.37209	GRMZM2G005435	16.8734	GRMZM2G005146	167.232	GRMZM2G005840	566.44
GRMZM2G005749	1.24821	GRMZM2G005640	18.1308	GRMZM2G005444	19.7826	GRMZM2G005163	23.2777	GRMZM2G005844	1.85515
GRMZM2G005753	6.24102	GRMZM2G005646	25.5174	GRMZM2G005483	2.32736	GRMZM2G005170	1.22514	GRMZM2G005848	5.56546
GRMZM2G005788	62.4103	GRMZM2G005652	3.35755	GRMZM2G005486	2.32736	GRMZM2G005199	1.83771	GRMZM2G005865	70.4958
GRMZM2G005791	3.74462	GRMZM2G005680	1.34302	GRMZM2G005493	279.866	GRMZM2G005229	7.96343	GRMZM2G005909	8.65738
GRMZM2G005815	13.1061	GRMZM2G005732	13.4302	GRMZM2G005499	30.2557	GRMZM2G005269	15.9269	GRMZM2G005938	9.89414
GRMZM2G005840	229.67	GRMZM2G005737	4.70058	GRMZM2G005516	4.07289	GRMZM2G005278	4.90057	GRMZM2G005947	9.89414
GRMZM2G005844	1.24821	GRMZM2G005749	2.68604	GRMZM2G005522	9.8913	GRMZM2G005298	7.96343	GRMZM2G005973	2.47354
GRMZM2G005848	23.0918	GRMZM2G005753	8.05813	GRMZM2G005562	19.7826	GRMZM2G005310	17.152	GRMZM2G005980	35.8663
GRMZM2G005865	58.0415	GRMZM2G005771	2.01453	GRMZM2G005583	19.7826	GRMZM2G005365	3.67543	GRMZM2G005990	74.8245
GRMZM2G005909	15.6026	GRMZM2G005788	47.6773	GRMZM2G005592	45.9655	GRMZM2G005374	3.06286	GRMZM2G005996	51.9443
GRMZM2G005938	23.0918	GRMZM2G005791	10.7442	GRMZM2G005633	68.6573	GRMZM2G005435	19.6023	GRMZM2G006080	9.89415
GRMZM2G005947	22.4677	GRMZM2G005815	10.7442	GRMZM2G005640	5.81841	GRMZM2G005444	7.35086	GRMZM2G006085	84.1002
GRMZM2G005955	3.12051	GRMZM2G005840	163.177	GRMZM2G005646	26.1829	GRMZM2G005456	3.06286	GRMZM2G006130	5.56546
GRMZM2G005980	32.4533	GRMZM2G005848	24.8459	GRMZM2G005652	2.32736	GRMZM2G005486	3.67543	GRMZM2G006178	2.47354
GRMZM2G005984	1.24821	GRMZM2G005865	79.9098	GRMZM2G005732	5.81841	GRMZM2G005493	45.3303	GRMZM2G006216	3.7103
GRMZM2G005990	78.0128	GRMZM2G005909	6.0436	GRMZM2G005737	1.16368	GRMZM2G005499	25.1154	GRMZM2G006219	25.9721
GRMZM2G005996	36.1979	GRMZM2G005938	6.0436	GRMZM2G005749	1.74552	GRMZM2G005562	9.18857	GRMZM2G006229	1.23677
GRMZM2G006080	17.4749	GRMZM2G005947	20.1453	GRMZM2G005753	2.32736	GRMZM2G005583	9.80115	GRMZM2G006234	1.23677
GRMZM2G006085	257.754	GRMZM2G005980	71.8517	GRMZM2G005788	86.1125	GRMZM2G005592	66.7703	GRMZM2G006293	1138.44
GRMZM2G006117	1.87231	GRMZM2G005984	2.01453	GRMZM2G005791	1.16368	GRMZM2G005619	1.83771	GRMZM2G006329	16.6964
GRMZM2G006121	4.36872	GRMZM2G005990	61.1075	GRMZM2G005815	5.23657	GRMZM2G005622	1.22514	GRMZM2G006341	5.56546
GRMZM2G006130	6.86513	GRMZM2G005996	102.07	GRMZM2G005840	106.477	GRMZM2G005624	8.576	GRMZM2G006377	3.09192
GRMZM2G006178	6.24103	GRMZM2G006080	14.7732	GRMZM2G005848	10.4731	GRMZM2G005633	47.168	GRMZM2G006404	6.18384
GRMZM2G006206	45.5595	GRMZM2G006083	1.34302	GRMZM2G005865	94.8401	GRMZM2G005640	17.152	GRMZM2G006416	69.8774
GRMZM2G006216	6.86513	GRMZM2G006085	349.186	GRMZM2G005909	4.65473	GRMZM2G005646	9.18857	GRMZM2G006450	6.80223
GRMZM2G006219	33.0774	GRMZM2G006117	3.35756	GRMZM2G005938	9.30946	GRMZM2G005652	5.51314	GRMZM2G006468	37.103
GRMZM2G006229	1.24821	GRMZM2G006121	1.34302	GRMZM2G005939	1.16368	GRMZM2G005732	25.728	GRMZM2G006474	27.2089
GRMZM2G006234	18.7231	GRMZM2G006130	9.40115	GRMZM2G005947	22.6918	GRMZM2G005737	4.288	GRMZM2G006493	1.23677
GRMZM2G006293	184.11	GRMZM2G006178	6.0436	GRMZM2G005955	2.32736	GRMZM2G005753	3.67543	GRMZM2G006631	9.27576
GRMZM2G006329	1.24821	GRMZM2G006206	43.6482	GRMZM2G005973	1.16368	GRMZM2G005788	68.608	GRMZM2G006644	1.23677
GRMZM2G006377	10.6097	GRMZM2G006216	42.9767	GRMZM2G005980	76.2212	GRMZM2G005791	1.83771	GRMZM2G006661	17.3148
GRMZM2G006399	8.11333	GRMZM2G006219	55.7354	GRMZM2G005984	5.81841	GRMZM2G005840	221.751	GRMZM2G006676	39.5766
GRMZM2G006416	30.581	GRMZM2G006234	12.7587	GRMZM2G005990	71.5665	GRMZM2G005848	1.22514	GRMZM2G006678	40.8134
GRMZM2G006428	2.49641	GRMZM2G006293	487.517	GRMZM2G005996	147.206	GRMZM2G005865	82.6972	GRMZM2G006704	129.861
GRMZM2G006450	4.36872	GRMZM2G006297	3.35756	GRMZM2G006080	4.65473	GRMZM2G005909	14.0892	GRMZM2G006707	121.822
GRMZM2G006468	11.8579	GRMZM2G006329	3.35755	GRMZM2G006083	2.32736	GRMZM2G005938	12.864	GRMZM2G006752	5.56546
GRMZM2G006474	27.4605	GRMZM2G006341	1.34302	GRMZM2G006085	294.412	GRMZM2G005947	21.44	GRMZM2G006763	10.5125
GRMZM2G006631	27.4605	GRMZM2G006377	5.37209	GRMZM2G006121	2.32736	GRMZM2G005954	1.22514	GRMZM2G006780	8.65738
GRMZM2G006661	9.98564	GRMZM2G006404	4.70058	GRMZM2G006130	74.4757	GRMZM2G005955	1.83771	GRMZM2G006791	4.94707
GRMZM2G006676	36.1979	GRMZM2G006416	53.0494	GRMZM2G006206	104.731	GRMZM2G005980	79.0217	GRMZM2G006806	8.03899
GRMZM2G006678	63.6584	GRMZM2G006450	2.01453	GRMZM2G006216	8.14578	GRMZM2G005984	5.51314	GRMZM2G006871	5.56546
GRMZM2G006704	108.594	GRMZM2G006468	11.4157	GRMZM2G006219	33.7468	GRMZM2G005990	69.8332	GRMZM2G006937	15.4596
GRMZM2G006707	107.97	GRMZM2G006474	34.2471	GRMZM2G006229	1.74552	GRMZM2G005996	58.8069	GRMZM2G006942	23.4986
GRMZM2G006714	2.49641	GRMZM2G006578	2.01453	GRMZM2G006234	20.9463	GRMZM2G006080	7.35086	GRMZM2G006943	56.273
GRMZM2G006752	24.9641	GRMZM2G006631	31.561	GRMZM2G006293	1181.72	GRMZM2G006083	3.06286	GRMZM2G006948	14.2228
GRMZM2G006763	9.98564	GRMZM2G006661	8.05813	GRMZM2G006329	10.4731	GRMZM2G006085	158.656	GRMZM2G006953	1.85515
GRMZM2G006765	3.74461	GRMZM2G006676	59.093	GRMZM2G006341	10.4731	GRMZM2G006117	3.67543	GRMZM2G006965	55.0362
GRMZM2G006780	17.4749	GRMZM2G006678	40.2907	GRMZM2G006377	6.40025	GRMZM2G006121	1.83771	GRMZM2G006977	9.27576
GRMZM2G006790	1.87231	GRMZM2G006704	105.427	GRMZM2G006399	2.32737	GRMZM2G006206	36.1417	GRMZM2G006981	83.4819
GRMZM2G006791	4.99282	GRMZM2G006707	84.6104	GRMZM2G006404	8.14578	GRMZM2G006216	36.7543	GRMZM2G007025	14.8412
GRMZM2G006806	3.12051	GRMZM2G006752	19.4738	GRMZM2G006416	37.2378	GRMZM2G006219	41.0423	GRMZM2G007060	21.0251
GRMZM2G006841	1.87231	GRMZM2G006763	5.37209	GRMZM2G006428	2.32737	GRMZM2G006234	19.6023	GRMZM2G007063	12.3677
GRMZM2G006871	6.24103	GRMZM2G006765	2.01453	GRMZM2G006468	7.56394	GRMZM2G006293	768.777	GRMZM2G007080	4.32869
GRMZM2G006878	1.24821	GRMZM2G006780	10.7442	GRMZM2G006474	39.5652	GRMZM2G006297	1.22514	GRMZM2G007097	1.85515
GRMZM2G006937	7.48923	GRMZM2G006790	5.37209	GRMZM2G006631	16.2916	GRMZM2G006329	12.864	GRMZM2G007103	132.334
GRMZM2G006942	19.9713	GRMZM2G006791	12.0872	GRMZM2G006661	18.6189	GRMZM2G006341	27.5657	GRMZM2G007122	32.7744
GRMZM2G006943	58.0415	GRMZM2G006806	3.35755	GRMZM2G006676	34.3286	GRMZM2G006377	4.90057	GRMZM2G007185	19.1699
GRMZM2G006948	26.8364	GRMZM2G006841	1.34302	GRMZM2G006678	43.6381	GRMZM2G006399	3.67543	GRMZM2G007195	3.09192
GRMZM2G006953	2.49641	GRMZM2G006871	4.02907	GRMZM2G006704	47.711	GRMZM2G006404	4.288	GRMZM2G007229	7.42061
GRMZM2G006965	88.6225	GRMZM2G006937	16.7878	GRMZM2G006707	120.441	GRMZM2G006416	34.9166	GRMZM2G007236	1.85515
GRMZM2G006973	1.87231	GRMZM2G006942	48.3488	GRMZM2G006714	2.32737	GRMZM2G006468	6.73829	GRMZM2G007248	3.09192
GRMZM2G006977	31.8292	GRMZM2G006943	94.0115	GRMZM2G006752	30.2557	GRMZM2G006474	42.2674	GRMZM2G007260	27.8273
GRMZM2G006981	137.303	GRMZM2G006948	16.7878	GRMZM2G006763	2.90921	GRMZM2G006554	1.83771	GRMZM2G007324	2.47354
GRMZM2G007012	9.36154	GRMZM2G006953	4.70058	GRMZM2G006765	6.98209	GRMZM2G006578	2.45029	GRMZM2G007347	12.3677
GRMZM2G007025	7.48923	GRMZM2G006965	41.6337	GRMZM2G006780	8.14578	GRMZM2G006631	28.7909	GRMZM2G007369	6.18384
GRMZM2G007060	8.73743	GRMZM2G006973	4.70058	GRMZM2G006790	7.56394	GRMZM2G006661	20.8274	GRMZM2G007381	12.3677
GRMZM2G007063	7.48923	GRMZM2G006977	10.7442	GRMZM2G006791	2.32736	GRMZM2G006672	1.22514	GRMZM2G007384	3.09192
GRMZM2G007080	3.74462	GRMZM2G006981	119.529	GRMZM2G006806	5.81841	GRMZM2G006676	23.8903	GRMZM2G007385	3.09192
GRMZM2G007103	136.054	GRMZM2G007012	3.35755	GRMZM2G006871	6.40025	GRMZM2G006678	31.2412	GRMZM2G007399	22.8802
GRMZM2G007122	26.8364	GRMZM2G007025	6.0436	GRMZM2G006937	17.4552	GRMZM2G006704	74.1212	GRMZM2G007441	2.47354
GRMZM2G007140	1.24821	GRMZM2G007060	19.4738	GRMZM2G006942	16.8734	GRMZM2G006707	150.693	GRMZM2G007466	8.03899
GRMZM2G007146	1.87231	GRMZM2G007063	2.01453	GRMZM2G006943	91.3491	GRMZM2G006714	3.67543	GRMZM2G007475	12.9861
GRMZM2G007185	6.24102	GRMZM2G007080	3.35755	GRMZM2G006948	20.9463	GRMZM2G006752	28.7909	GRMZM2G007486	97.0863
GRMZM2G007195	2.49641	GRMZM2G007103	98.7121	GRMZM2G006953	1.74552	GRMZM2G006763	3.67543	GRMZM2G007489	91.5208
GRMZM2G007229	4.36872	GRMZM2G007122	17.4593	GRMZM2G006965	110.55	GRMZM2G006765	3.06286	GRMZM2G007630	1.85515
GRMZM2G007248	12.482	GRMZM2G007140	1.34302	GRMZM2G006973	8.14578	GRMZM2G006780	9.18858	GRMZM2G007647	13.6044
GRMZM2G007258	1.87231	GRMZM2G007160	1.34302	GRMZM2G006977	27.3465	GRMZM2G006781	2.45029	GRMZM2G007675	9.27576
GRMZM2G007260	19.9713	GRMZM2G007185	20.8168	GRMZM2G006981	240.882	GRMZM2G006790	6.73829	GRMZM2G007683	2.47354
GRMZM2G007283	1.24821	GRMZM2G007229	10.0727	GRMZM2G007012	22.6918	GRMZM2G006791	7.35086	GRMZM2G007695	14.2228
GRMZM2G007306	3.12051	GRMZM2G007248	8.72964	GRMZM2G007025	4.07289	GRMZM2G006806	11.0263	GRMZM2G007721	4.94707
GRMZM2G007347	1.24821	GRMZM2G007258	2.01453	GRMZM2G007060	9.30946	GRMZM2G006871	1.22514	GRMZM2G007729	17.9331
GRMZM2G007369	12.482	GRMZM2G007260	11.4157	GRMZM2G007063	2.32736	GRMZM2G006878	3.67543	GRMZM2G007734	5.56546
GRMZM2G007381	6.86513	GRMZM2G007283	1.34302	GRMZM2G007080	5.23657	GRMZM2G006937	15.3143	GRMZM2G007757	170.056
GRMZM2G007384	12.482	GRMZM2G007347	3.35756	GRMZM2G007103	51.202	GRMZM2G006942	30.6286	GRMZM2G007801	24.117
GRMZM2G007385	3.12051	GRMZM2G007369	5.37209	GRMZM2G007122	26.1829	GRMZM2G006943	53.2937	GRMZM2G007810	9.27576
GRMZM2G007399	46.8077	GRMZM2G007381	14.7732	GRMZM2G007146	1.74552	GRMZM2G006948	31.8537	GRMZM2G007835	28.4457
GRMZM2G007406	1.24821	GRMZM2G007384	6.71511	GRMZM2G007185	34.3286	GRMZM2G006953	1.83771	GRMZM2G007848	103.889
GRMZM2G007426	1.24821	GRMZM2G007385	11.4157	GRMZM2G007188	1.16368	GRMZM2G006965	31.2412	GRMZM2G007871	8.65738
GRMZM2G007466	8.11333	GRMZM2G007399	53.0494	GRMZM2G007195	1.16368	GRMZM2G006973	12.2514	GRMZM2G007922	2.47354
GRMZM2G007475	22.4677	GRMZM2G007406	2.01453	GRMZM2G007229	4.65473	GRMZM2G006977	12.864	GRMZM2G007933	1.23677
GRMZM2G007486	112.338	GRMZM2G007466	4.70058	GRMZM2G007236	1.16368	GRMZM2G006981	213.788	GRMZM2G008032	1.85515
GRMZM2G007488	1.24821	GRMZM2G007475	19.4738	GRMZM2G007248	12.2187	GRMZM2G007025	1.83771	GRMZM2G008058	5.56546
GRMZM2G007489	83.0056	GRMZM2G007486	157.805	GRMZM2G007258	1.74552	GRMZM2G007060	26.9532	GRMZM2G008060	3.09192
GRMZM2G007590	2.49641	GRMZM2G007489	105.427	GRMZM2G007260	5.23657	GRMZM2G007063	3.06286	GRMZM2G008061	4.32869
GRMZM2G007647	6.24103	GRMZM2G007590	2.68604	GRMZM2G007283	2.32736	GRMZM2G007080	7.96343	GRMZM2G008066	1.23677
GRMZM2G007675	21.8436	GRMZM2G007630	3.35756	GRMZM2G007324	1.16368	GRMZM2G007103	50.8434	GRMZM2G008093	18.5515
GRMZM2G007680	1.87231	GRMZM2G007647	20.1453	GRMZM2G007347	7.56394	GRMZM2G007120	1.22514	GRMZM2G008095	34.0111
GRMZM2G007695	29.3328	GRMZM2G007675	12.7587	GRMZM2G007369	7.56394	GRMZM2G007122	40.4297	GRMZM2G008175	5.56546
GRMZM2G007721	1.87231	GRMZM2G007680	2.68604	GRMZM2G007381	7.56394	GRMZM2G007185	25.1154	GRMZM2G008226	5.56546
GRMZM2G007729	1.87231	GRMZM2G007683	4.70058	GRMZM2G007384	12.2187	GRMZM2G007229	1.22514	GRMZM2G008232	27.8273
GRMZM2G007734	6.86513	GRMZM2G007695	24.8459	GRMZM2G007385	2.32737	GRMZM2G007248	7.35086	GRMZM2G008234	9.27576
GRMZM2G007757	24.34	GRMZM2G007729	3.35756	GRMZM2G007399	19.7826	GRMZM2G007260	12.864	GRMZM2G008242	63.6936
GRMZM2G007801	23.0918	GRMZM2G007734	8.72964	GRMZM2G007406	1.16368	GRMZM2G007283	1.83771	GRMZM2G008252	1.85515
GRMZM2G007810	23.0918	GRMZM2G007757	30.8895	GRMZM2G007466	4.65473	GRMZM2G007306	1.22514	GRMZM2G008290	2.47354
GRMZM2G007835	321.413	GRMZM2G007801	19.4738	GRMZM2G007475	9.8913	GRMZM2G007324	1.83771	GRMZM2G008309	166.345
GRMZM2G007848	65.5308	GRMZM2G007810	16.7878	GRMZM2G007486	188.517	GRMZM2G007347	21.44	GRMZM2G008327	3.09192
GRMZM2G007871	3.74461	GRMZM2G007835	289.421	GRMZM2G007489	32.0013	GRMZM2G007369	12.864	GRMZM2G008353	49.4707
GRMZM2G007907	1.87231	GRMZM2G007848	53.7209	GRMZM2G007590	1.16368	GRMZM2G007381	14.0892	GRMZM2G008356	114.401
GRMZM2G007922	11.2338	GRMZM2G007871	8.05813	GRMZM2G007630	2.90921	GRMZM2G007384	3.06286	GRMZM2G008406	2.47354
GRMZM2G007933	5.61692	GRMZM2G007922	10.0727	GRMZM2G007647	6.40025	GRMZM2G007385	9.80115	GRMZM2G008410	2.47354
GRMZM2G007997	2.49641	GRMZM2G007933	1.34302	GRMZM2G007675	11.6368	GRMZM2G007399	29.4034	GRMZM2G008425	19.1699
GRMZM2G008032	2.49641	GRMZM2G007997	2.68604	GRMZM2G007680	1.74552	GRMZM2G007406	1.83771	GRMZM2G008430	14.2228
GRMZM2G008058	4.36872	GRMZM2G008058	16.7878	GRMZM2G007683	2.90921	GRMZM2G007441	1.22514	GRMZM2G008444	8.03899
GRMZM2G008060	8.11333	GRMZM2G008060	4.02907	GRMZM2G007695	26.7647	GRMZM2G007475	21.44	GRMZM2G008456	5.56546
GRMZM2G008061	2.49641	GRMZM2G008061	2.68604	GRMZM2G007698	1.16368	GRMZM2G007486	123.739	GRMZM2G008482	17.3148
GRMZM2G008093	8.11333	GRMZM2G008093	8.72964	GRMZM2G007721	1.74552	GRMZM2G007488	2.45029	GRMZM2G008490	18.5515
GRMZM2G008095	11.8579	GRMZM2G008095	13.4302	GRMZM2G007729	14.546	GRMZM2G007489	32.4663	GRMZM2G008497	19.1699
GRMZM2G008106	1.24821	GRMZM2G008106	2.01453	GRMZM2G007734	5.23657	GRMZM2G007590	2.45029	GRMZM2G008507	3.09192
GRMZM2G008216	1.24821	GRMZM2G008226	3.35755	GRMZM2G007757	130.332	GRMZM2G007630	5.51314	GRMZM2G008556	13.6044
GRMZM2G008226	6.86513	GRMZM2G008232	40.9622	GRMZM2G007791	1.74552	GRMZM2G007647	12.2514	GRMZM2G008558	3.7103
GRMZM2G008232	36.822	GRMZM2G008234	8.72964	GRMZM2G007801	35.4923	GRMZM2G007675	11.6389	GRMZM2G008638	15.4596
GRMZM2G008234	16.8508	GRMZM2G008242	73.8662	GRMZM2G007810	29.6739	GRMZM2G007680	2.45029	GRMZM2G008647	4.94707
GRMZM2G008242	121.076	GRMZM2G008271	2.01453	GRMZM2G007835	407.871	GRMZM2G007683	6.73829	GRMZM2G008649	9.89414
GRMZM2G008273	1.87231	GRMZM2G008273	2.68604	GRMZM2G007848	115.205	GRMZM2G007695	31.8537	GRMZM2G008665	9.89415
GRMZM2G008290	14.3544	GRMZM2G008290	2.01453	GRMZM2G007871	4.07289	GRMZM2G007721	5.51314	GRMZM2G008714	1.23677
GRMZM2G008309	161.018	GRMZM2G008309	294.793	GRMZM2G007922	6.98209	GRMZM2G007729	47.7806	GRMZM2G008715	2.47354
GRMZM2G008327	1.24821	GRMZM2G008327	8.72964	GRMZM2G007933	1.74552	GRMZM2G007734	5.51314	GRMZM2G008730	4.94707
GRMZM2G008353	37.4462	GRMZM2G008353	27.5319	GRMZM2G007997	2.32736	GRMZM2G007757	117.001	GRMZM2G008751	2.47354
GRMZM2G008356	109.842	GRMZM2G008356	171.235	GRMZM2G008032	2.32737	GRMZM2G007791	1.83771	GRMZM2G008789	5.56546
GRMZM2G008406	3.12051	GRMZM2G008406	8.72964	GRMZM2G008058	8.72762	GRMZM2G007801	6.73829	GRMZM2G008859	26.5905
GRMZM2G008410	8.11333	GRMZM2G008410	4.70058	GRMZM2G008060	4.65473	GRMZM2G007810	20.2149	GRMZM2G008862	1.23677
GRMZM2G008425	1.24821	GRMZM2G008425	3.35756	GRMZM2G008061	4.65473	GRMZM2G007835	150.693	GRMZM2G008892	1.85515
GRMZM2G008430	23.0918	GRMZM2G008430	12.7587	GRMZM2G008064	1.16368	GRMZM2G007848	75.9589	GRMZM2G008898	3.7103
GRMZM2G008444	27.4605	GRMZM2G008444	14.1017	GRMZM2G008093	29.0921	GRMZM2G007871	9.18858	GRMZM2G008994	26.5905
GRMZM2G008456	40.5667	GRMZM2G008456	18.1308	GRMZM2G008095	18.0371	GRMZM2G007922	12.2514	GRMZM2G009009	1.85515
GRMZM2G008482	29.3328	GRMZM2G008482	16.7878	GRMZM2G008106	4.07289	GRMZM2G007933	2.45029	GRMZM2G009030	4.94707
GRMZM2G008490	72.3959	GRMZM2G008490	32.2325	GRMZM2G008175	1.74552	GRMZM2G007997	7.35086	GRMZM2G009048	34.0111
GRMZM2G008497	73.6441	GRMZM2G008497	61.779	GRMZM2G008226	2.32737	GRMZM2G008032	1.83771	GRMZM2G009065	36.4847
GRMZM2G008507	3.74461	GRMZM2G008507	4.70058	GRMZM2G008232	40.147	GRMZM2G008058	20.8274	GRMZM2G009070	4.32869
GRMZM2G008513	3.12051	GRMZM2G008513	2.68604	GRMZM2G008234	8.14578	GRMZM2G008060	20.2149	GRMZM2G009091	4.32869
GRMZM2G008556	11.8579	GRMZM2G008556	23.5029	GRMZM2G008242	277.538	GRMZM2G008093	28.7909	GRMZM2G009125	4.94707
GRMZM2G008558	1.87231	GRMZM2G008611	2.01453	GRMZM2G008273	4.65473	GRMZM2G008095	34.9166	GRMZM2G009136	54.4178
GRMZM2G008623	1.87231	GRMZM2G008638	10.0727	GRMZM2G008290	8.72762	GRMZM2G008106	22.6652	GRMZM2G009208	21.0251
GRMZM2G008638	11.8579	GRMZM2G008647	1.34302	GRMZM2G008309	299.066	GRMZM2G008175	6.73829	GRMZM2G009214	9.89414
GRMZM2G008649	13.1061	GRMZM2G008649	13.4302	GRMZM2G008327	36.656	GRMZM2G008226	8.576	GRMZM2G009265	24.117
GRMZM2G008663	1.24821	GRMZM2G008665	6.71511	GRMZM2G008353	28.5102	GRMZM2G008232	18.3772	GRMZM2G009282	1.85515
GRMZM2G008665	11.2338	GRMZM2G008714	2.68604	GRMZM2G008356	228.664	GRMZM2G008234	6.12572	GRMZM2G009323	82.2451
GRMZM2G008714	1.24821	GRMZM2G008715	2.68604	GRMZM2G008410	7.56394	GRMZM2G008242	65.5452	GRMZM2G009326	34.6295
GRMZM2G008715	5.61692	GRMZM2G008730	7.38662	GRMZM2G008425	15.1279	GRMZM2G008273	5.51314	GRMZM2G009346	116.256
GRMZM2G008751	8.73743	GRMZM2G008751	7.38662	GRMZM2G008430	12.8005	GRMZM2G008290	20.8274	GRMZM2G009353	24.7354
GRMZM2G008789	3.74461	GRMZM2G008789	4.02907	GRMZM2G008444	8.72762	GRMZM2G008309	230.94	GRMZM2G009368	5.56546
GRMZM2G008834	1.24821	GRMZM2G008839	2.01453	GRMZM2G008456	27.3465	GRMZM2G008327	58.8069	GRMZM2G009387	273.326
GRMZM2G008839	1.24821	GRMZM2G008859	14.7732	GRMZM2G008474	1.74552	GRMZM2G008353	42.2674	GRMZM2G009406	218.908
GRMZM2G008859	14.9785	GRMZM2G008862	2.01453	GRMZM2G008482	8.72762	GRMZM2G008356	126.19	GRMZM2G009412	4.94707
GRMZM2G008862	2.49641	GRMZM2G008892	1.34302	GRMZM2G008490	22.6918	GRMZM2G008406	3.06286	GRMZM2G009413	2.47354
GRMZM2G008892	2.49641	GRMZM2G008898	6.71511	GRMZM2G008497	51.202	GRMZM2G008410	7.96343	GRMZM2G009421	4.94707
GRMZM2G008898	2.49641	GRMZM2G008994	17.4593	GRMZM2G008507	1.74552	GRMZM2G008425	22.6652	GRMZM2G009426	2.47354
GRMZM2G008994	46.8077	GRMZM2G009021	1.34302	GRMZM2G008513	2.32736	GRMZM2G008430	14.7017	GRMZM2G009438	3.7103
GRMZM2G009009	2.49641	GRMZM2G009030	4.02907	GRMZM2G008556	28.5102	GRMZM2G008444	14.7017	GRMZM2G009443	216.434
GRMZM2G009021	3.74462	GRMZM2G009048	16.1163	GRMZM2G008558	1.16368	GRMZM2G008456	15.3143	GRMZM2G009462	8.65738
GRMZM2G009030	15.6026	GRMZM2G009065	12.7587	GRMZM2G008611	15.7097	GRMZM2G008482	5.51314	GRMZM2G009464	1.85515
GRMZM2G009048	13.7303	GRMZM2G009070	3.35756	GRMZM2G008638	16.2916	GRMZM2G008490	33.0789	GRMZM2G009538	3.09192
GRMZM2G009065	14.3544	GRMZM2G009080	32.2325	GRMZM2G008649	27.9284	GRMZM2G008497	41.0423	GRMZM2G009544	703.103
GRMZM2G009070	9.36154	GRMZM2G009091	4.02907	GRMZM2G008663	1.16368	GRMZM2G008507	1.83771	GRMZM2G009563	1.23677
GRMZM2G009080	34.9497	GRMZM2G009125	2.68604	GRMZM2G008665	2.32736	GRMZM2G008513	5.51314	GRMZM2G009571	5.56546
GRMZM2G009091	9.36154	GRMZM2G009136	35.5901	GRMZM2G008714	8.72762	GRMZM2G008528	2.45029	GRMZM2G009575	24.117
GRMZM2G009125	5.61692	GRMZM2G009141	1.34302	GRMZM2G008715	17.4552	GRMZM2G008556	18.3772	GRMZM2G009593	131.097
GRMZM2G009136	24.34	GRMZM2G009208	20.1453	GRMZM2G008726	1.16368	GRMZM2G008578	1.22514	GRMZM2G009598	100.178
GRMZM2G009141	1.24821	GRMZM2G009214	12.7587	GRMZM2G008730	1.16368	GRMZM2G008583	1.83771	GRMZM2G009626	4.94707
GRMZM2G009208	15.6026	GRMZM2G009265	45.6627	GRMZM2G008751	7.56394	GRMZM2G008611	17.152	GRMZM2G009627	8.03899
GRMZM2G009214	3.74461	GRMZM2G009282	2.68604	GRMZM2G008789	1.74552	GRMZM2G008638	17.152	GRMZM2G009638	48.8523
GRMZM2G009265	69.2754	GRMZM2G009323	163.177	GRMZM2G008859	6.98209	GRMZM2G008649	36.1417	GRMZM2G009655	34.6295
GRMZM2G009282	2.49641	GRMZM2G009326	23.5029	GRMZM2G008862	2.32736	GRMZM2G008663	4.288	GRMZM2G009661	4.94707
GRMZM2G009323	113.587	GRMZM2G009346	139.003	GRMZM2G008892	2.32736	GRMZM2G008665	6.12572	GRMZM2G009681	3.7103
GRMZM2G009326	6.86513	GRMZM2G009353	35.5901	GRMZM2G008898	2.32736	GRMZM2G008714	2.45029	GRMZM2G009690	4.94707
GRMZM2G009344	1.24821	GRMZM2G009365	1.34302	GRMZM2G008994	46.5473	GRMZM2G008715	14.0892	GRMZM2G009703	142.228
GRMZM2G009346	216.564	GRMZM2G009368	10.7442	GRMZM2G009030	17.4552	GRMZM2G008726	6.12572	GRMZM2G009717	29.6824
GRMZM2G009353	10.6097	GRMZM2G009387	45.6627	GRMZM2G009045	7.56393	GRMZM2G008730	11.6389	GRMZM2G009724	2.47354
GRMZM2G009368	3.74461	GRMZM2G009406	118.186	GRMZM2G009048	8.14578	GRMZM2G008751	4.90057	GRMZM2G009735	11.1309
GRMZM2G009387	23.0918	GRMZM2G009412	4.70058	GRMZM2G009065	6.98209	GRMZM2G008789	7.96343	GRMZM2G009795	141.61
GRMZM2G009406	258.378	GRMZM2G009413	1.34302	GRMZM2G009070	6.40025	GRMZM2G008839	1.22514	GRMZM2G009808	6.18384
GRMZM2G009412	4.99282	GRMZM2G009426	2.01453	GRMZM2G009080	73.312	GRMZM2G008859	5.51314	GRMZM2G009845	8.65738
GRMZM2G009413	1.24821	GRMZM2G009443	181.308	GRMZM2G009091	2.90921	GRMZM2G008892	3.67543	GRMZM2G009876	234.986
GRMZM2G009426	4.36872	GRMZM2G009462	12.7587	GRMZM2G009136	11.6368	GRMZM2G008898	2.45029	GRMZM2G009888	66.1671
GRMZM2G009443	208.45	GRMZM2G009464	3.35756	GRMZM2G009208	29.6739	GRMZM2G008994	22.6652	GRMZM2G009894	60.6016
GRMZM2G009462	11.858	GRMZM2G009530	1.34302	GRMZM2G009214	4.65473	GRMZM2G009030	3.67543	GRMZM2G009895	3.09192
GRMZM2G009464	1.24821	GRMZM2G009544	186.68	GRMZM2G009223	4.07289	GRMZM2G009045	3.06286	GRMZM2G009901	20.4067
GRMZM2G009479	1.24821	GRMZM2G009546	1.34302	GRMZM2G009265	23.2737	GRMZM2G009048	5.51314	GRMZM2G009928	1.23677
GRMZM2G009506	1.24821	GRMZM2G009571	3.35756	GRMZM2G009282	4.65473	GRMZM2G009065	3.06286	GRMZM2G009944	3.7103
GRMZM2G009538	4.36872	GRMZM2G009575	12.7587	GRMZM2G009323	152.442	GRMZM2G009070	7.35086	GRMZM2G009948	38.9582
GRMZM2G009544	184.734	GRMZM2G009593	165.192	GRMZM2G009326	9.30946	GRMZM2G009080	36.7543	GRMZM2G009968	147.175
GRMZM2G009563	1.24821	GRMZM2G009598	100.055	GRMZM2G009346	89.0217	GRMZM2G009091	2.45029	GRMZM2G009995	60.6016
GRMZM2G009575	8.11333	GRMZM2G009626	8.05813	GRMZM2G009353	27.3465	GRMZM2G009125	3.06286	GRMZM2G010037	1.23677
GRMZM2G009593	91.7431	GRMZM2G009627	4.70058	GRMZM2G009365	2.32737	GRMZM2G009136	9.80115	GRMZM2G010052	17.9331
GRMZM2G009598	77.3887	GRMZM2G009638	87.9679	GRMZM2G009368	15.1279	GRMZM2G009208	42.2674	GRMZM2G010054	21.6434
GRMZM2G009626	8.73743	GRMZM2G009653	5.37209	GRMZM2G009387	123.932	GRMZM2G009214	26.3406	GRMZM2G010061	8.03899
GRMZM2G009627	7.48923	GRMZM2G009655	79.2383	GRMZM2G009406	160.588	GRMZM2G009223	6.12572	GRMZM2G010065	32.156
GRMZM2G009638	92.3672	GRMZM2G009661	5.37209	GRMZM2G009412	3.49105	GRMZM2G009265	25.728	GRMZM2G010105	14.8412
GRMZM2G009653	4.99282	GRMZM2G009681	30.8895	GRMZM2G009413	1.16368	GRMZM2G009282	4.288	GRMZM2G010152	50.0891
GRMZM2G009655	127.941	GRMZM2G009690	1.34302	GRMZM2G009426	2.90921	GRMZM2G009323	54.5189	GRMZM2G010176	6.18384
GRMZM2G009661	3.74462	GRMZM2G009703	62.4505	GRMZM2G009443	180.371	GRMZM2G009326	20.8274	GRMZM2G010196	7.42061
GRMZM2G009681	21.2195	GRMZM2G009717	18.1308	GRMZM2G009462	10.4731	GRMZM2G009344	2.45029	GRMZM2G010221	178.713
GRMZM2G009690	1.87231	GRMZM2G009719	145.046	GRMZM2G009464	1.74552	GRMZM2G009346	112.101	GRMZM2G010235	14.2228
GRMZM2G009703	36.1979	GRMZM2G009724	4.70058	GRMZM2G009530	2.90921	GRMZM2G009353	36.1417	GRMZM2G010238	1.23677
GRMZM2G009717	12.482	GRMZM2G009732	5.37209	GRMZM2G009544	293.83	GRMZM2G009365	2.45029	GRMZM2G010257	9.89414
GRMZM2G009719	6.24102	GRMZM2G009735	4.02907	GRMZM2G009546	1.16368	GRMZM2G009368	15.9269	GRMZM2G010298	42.0501
GRMZM2G009732	1.24821	GRMZM2G009795	28.2035	GRMZM2G009571	1.74552	GRMZM2G009387	175.196	GRMZM2G010306	15.4596
GRMZM2G009735	9.98564	GRMZM2G009808	3.35755	GRMZM2G009575	22.6918	GRMZM2G009406	219.913	GRMZM2G010315	58.7465
GRMZM2G009795	13.7302	GRMZM2G009845	24.1744	GRMZM2G009593	119.859	GRMZM2G009412	8.576	GRMZM2G010321	1.23677
GRMZM2G009845	41.1908	GRMZM2G009871	8.05813	GRMZM2G009598	75.0575	GRMZM2G009413	1.22514	GRMZM2G010323	48.8523
GRMZM2G009871	6.86513	GRMZM2G009876	118.857	GRMZM2G009626	18.0371	GRMZM2G009426	4.90057	GRMZM2G010328	11.1309
GRMZM2G009876	123.572	GRMZM2G009888	20.1453	GRMZM2G009627	7.56394	GRMZM2G009438	1.22514	GRMZM2G010333	1.85515
GRMZM2G009888	63.6585	GRMZM2G009894	64.4651	GRMZM2G009638	165.825	GRMZM2G009443	196.635	GRMZM2G010342	32.7744
GRMZM2G009894	26.8364	GRMZM2G009895	2.01453	GRMZM2G009653	4.07289	GRMZM2G009462	3.67543	GRMZM2G010348	215.198
GRMZM2G009895	6.86513	GRMZM2G009901	4.70058	GRMZM2G009655	121.605	GRMZM2G009464	1.22514	GRMZM2G010351	1.85515
GRMZM2G009901	14.9785	GRMZM2G009944	3.35756	GRMZM2G009661	4.65473	GRMZM2G009475	1.83771	GRMZM2G010362	59.9833
GRMZM2G009944	7.48923	GRMZM2G009948	22.8314	GRMZM2G009681	6.40025	GRMZM2G009479	4.288	GRMZM2G010363	11.7493
GRMZM2G009948	36.822	GRMZM2G009968	177.279	GRMZM2G009690	2.32737	GRMZM2G009530	3.06286	GRMZM2G010389	53.181
GRMZM2G009968	137.927	GRMZM2G009995	32.2325	GRMZM2G009703	59.3478	GRMZM2G009538	3.67543	GRMZM2G010406	1.85515
GRMZM2G009995	36.1979	GRMZM2G010037	4.70058	GRMZM2G009717	15.7097	GRMZM2G009544	922.533	GRMZM2G010433	1.85515
GRMZM2G010037	8.11333	GRMZM2G010052	26.8604	GRMZM2G009719	367.142	GRMZM2G009575	28.1783	GRMZM2G010435	89.0473
GRMZM2G010048	2.49641	GRMZM2G010054	20.1453	GRMZM2G009732	1.16368	GRMZM2G009593	154.981	GRMZM2G010439	1.23677
GRMZM2G010052	18.7231	GRMZM2G010061	21.4884	GRMZM2G009735	3.49105	GRMZM2G009598	128.64	GRMZM2G010452	3.7103
GRMZM2G010054	8.11333	GRMZM2G010065	16.1163	GRMZM2G009795	143.133	GRMZM2G009626	8.576	GRMZM2G010460	3.7103
GRMZM2G010061	16.8508	GRMZM2G010105	3.35755	GRMZM2G009808	4.65473	GRMZM2G009627	7.96343	GRMZM2G010494	138.518
GRMZM2G010065	8.73743	GRMZM2G010146	1.34302	GRMZM2G009845	15.7097	GRMZM2G009638	81.472	GRMZM2G010505	4.32869
GRMZM2G010105	8.11333	GRMZM2G010152	45.6627	GRMZM2G009871	6.40025	GRMZM2G009655	86.9852	GRMZM2G010551	9.89414
GRMZM2G010152	74.2682	GRMZM2G010176	2.01453	GRMZM2G009876	185.026	GRMZM2G009661	3.06286	GRMZM2G010555	10.5125
GRMZM2G010196	5.61692	GRMZM2G010196	10.0727	GRMZM2G009888	52.3657	GRMZM2G009681	1.83771	GRMZM2G010599	8.65738
GRMZM2G010221	315.796	GRMZM2G010221	56.4069	GRMZM2G009894	43.0562	GRMZM2G009690	2.45029	GRMZM2G010604	5.56546
GRMZM2G010235	4.36872	GRMZM2G010235	18.8023	GRMZM2G009895	9.30946	GRMZM2G009703	133.541	GRMZM2G010628	3.09192
GRMZM2G010238	4.36872	GRMZM2G010238	8.72964	GRMZM2G009901	6.40025	GRMZM2G009717	16.5394	GRMZM2G010636	11.1309
GRMZM2G010257	9.36154	GRMZM2G010257	15.4448	GRMZM2G009944	1.16368	GRMZM2G009719	552.54	GRMZM2G010640	1.23677
GRMZM2G010286	3.12051	GRMZM2G010286	2.68604	GRMZM2G009948	40.147	GRMZM2G009732	8.576	GRMZM2G010649	10.5125
GRMZM2G010298	43.0631	GRMZM2G010298	24.1744	GRMZM2G009968	73.8938	GRMZM2G009735	5.51314	GRMZM2G010657	2.47354
GRMZM2G010306	4.36872	GRMZM2G010306	8.72964	GRMZM2G009995	18.6189	GRMZM2G009795	134.766	GRMZM2G010664	4.94707
GRMZM2G010315	15.6026	GRMZM2G010315	47.0058	GRMZM2G010016	2.32736	GRMZM2G009808	9.18857	GRMZM2G010673	17.3148
GRMZM2G010323	4.36872	GRMZM2G010323	10.7442	GRMZM2G010034	1.16368	GRMZM2G009845	6.12572	GRMZM2G010743	3.7103
GRMZM2G010328	21.8436	GRMZM2G010328	14.7732	GRMZM2G010037	6.40025	GRMZM2G009876	190.51	GRMZM2G010754	9.27576
GRMZM2G010338	1.87231	GRMZM2G010333	3.35756	GRMZM2G010048	14.546	GRMZM2G009888	58.1943	GRMZM2G010768	135.426
GRMZM2G010342	34.9497	GRMZM2G010338	1.34302	GRMZM2G010052	14.546	GRMZM2G009894	16.5394	GRMZM2G010775	5.56546
GRMZM2G010348	187.855	GRMZM2G010342	57.7499	GRMZM2G010054	27.3465	GRMZM2G009895	2.45029	GRMZM2G010801	1.23677
GRMZM2G010351	4.99282	GRMZM2G010348	145.718	GRMZM2G010061	16.8734	GRMZM2G009901	1.83771	GRMZM2G010804	1.23677
GRMZM2G010357	8.11333	GRMZM2G010351	6.71511	GRMZM2G010065	2.90921	GRMZM2G009928	3.06286	GRMZM2G010823	6.80222
GRMZM2G010362	48.0559	GRMZM2G010357	2.01453	GRMZM2G010105	9.8913	GRMZM2G009944	3.67543	GRMZM2G010834	11.7493
GRMZM2G010363	37.4461	GRMZM2G010362	49.0203	GRMZM2G010146	1.16368	GRMZM2G009948	27.5657	GRMZM2G010861	2.47354
GRMZM2G010389	45.5595	GRMZM2G010363	36.9331	GRMZM2G010152	44.8018	GRMZM2G009968	246.254	GRMZM2G010868	22.2618
GRMZM2G010406	1.87231	GRMZM2G010389	26.1889	GRMZM2G010176	2.90921	GRMZM2G009995	34.304	GRMZM2G010909	9.27576
GRMZM2G010433	5.61692	GRMZM2G010406	1.34302	GRMZM2G010196	16.2916	GRMZM2G010016	2.45029	GRMZM2G010925	40.195
GRMZM2G010435	26.8364	GRMZM2G010433	7.38662	GRMZM2G010221	158.843	GRMZM2G010037	6.12572	GRMZM2G010937	86.5738
GRMZM2G010452	2.49641	GRMZM2G010435	17.4593	GRMZM2G010235	9.8913	GRMZM2G010048	22.6652	GRMZM2G010960	1.23677
GRMZM2G010460	7.48923	GRMZM2G010439	1.34302	GRMZM2G010238	12.2187	GRMZM2G010052	17.7646	GRMZM2G010973	40.8133
GRMZM2G010468	1.87231	GRMZM2G010452	4.70058	GRMZM2G010257	1.16368	GRMZM2G010054	36.7543	GRMZM2G010991	2.47354
GRMZM2G010474	1.24821	GRMZM2G010460	4.02907	GRMZM2G010286	2.32737	GRMZM2G010061	17.7646	GRMZM2G011006	1531.12
GRMZM2G010490	1.87231	GRMZM2G010468	2.68604	GRMZM2G010298	89.0217	GRMZM2G010065	5.51314	GRMZM2G011031	4.94707
GRMZM2G010494	194.72	GRMZM2G010474	1.34302	GRMZM2G010306	2.32736	GRMZM2G010105	12.2514	GRMZM2G011068	3.7103
GRMZM2G010505	2.49641	GRMZM2G010490	2.01453	GRMZM2G010315	40.147	GRMZM2G010146	3.67543	GRMZM2G011070	29.6824
GRMZM2G010518	1.24821	GRMZM2G010494	200.11	GRMZM2G010321	1.16368	GRMZM2G010152	47.7806	GRMZM2G011079	28.4457
GRMZM2G010551	7.48923	GRMZM2G010505	6.71511	GRMZM2G010323	32.0013	GRMZM2G010176	7.35086	GRMZM2G011085	55.0362
GRMZM2G010555	6.24102	GRMZM2G010518	1.34302	GRMZM2G010328	15.1279	GRMZM2G010196	8.576	GRMZM2G011101	19.1699
GRMZM2G010599	6.86513	GRMZM2G010551	7.38662	GRMZM2G010333	1.16368	GRMZM2G010221	150.693	GRMZM2G011129	29.0641
GRMZM2G010604	9.98564	GRMZM2G010555	15.4448	GRMZM2G010338	15.7097	GRMZM2G010235	7.35086	GRMZM2G011136	1.85515
GRMZM2G010628	6.24103	GRMZM2G010599	6.71511	GRMZM2G010342	80.2941	GRMZM2G010238	11.6389	GRMZM2G011141	1.23677
GRMZM2G010636	4.36872	GRMZM2G010604	12.0872	GRMZM2G010348	427.653	GRMZM2G010257	6.73829	GRMZM2G011151	22.8802
GRMZM2G010640	1.24821	GRMZM2G010628	7.38662	GRMZM2G010351	10.4731	GRMZM2G010298	111.488	GRMZM2G011213	7.42061
GRMZM2G010649	1.24821	GRMZM2G010636	8.05813	GRMZM2G010357	2.90921	GRMZM2G010315	83.3097	GRMZM2G011240	1.23677
GRMZM2G010657	2.49641	GRMZM2G010657	6.0436	GRMZM2G010362	70.9846	GRMZM2G010323	3.06286	GRMZM2G011253	5.56546
GRMZM2G010664	7.48923	GRMZM2G010664	6.71511	GRMZM2G010363	69.2391	GRMZM2G010328	26.9532	GRMZM2G011269	16.078
GRMZM2G010673	79.8851	GRMZM2G010673	106.099	GRMZM2G010389	13.3824	GRMZM2G010333	9.18858	GRMZM2G011315	1.23677
GRMZM2G010743	4.99282	GRMZM2G010743	3.35755	GRMZM2G010406	1.16368	GRMZM2G010338	8.576	GRMZM2G011355	1486.6
GRMZM2G010754	49.3041	GRMZM2G010754	28.2035	GRMZM2G010433	5.81841	GRMZM2G010342	48.3932	GRMZM2G011367	337.638
GRMZM2G010762	433.751	GRMZM2G010762	214.212	GRMZM2G010435	104.731	GRMZM2G010348	273.82	GRMZM2G011394	25.9721
GRMZM2G010768	396.305	GRMZM2G010768	200.11	GRMZM2G010452	2.90921	GRMZM2G010351	4.288	GRMZM2G011469	9.27576
GRMZM2G010775	6.86513	GRMZM2G010775	1.34302	GRMZM2G010460	6.98209	GRMZM2G010362	69.8332	GRMZM2G011473	6.80222
GRMZM2G010804	11.2338	GRMZM2G010804	2.68604	GRMZM2G010468	1.16368	GRMZM2G010363	96.1738	GRMZM2G011479	5.56546
GRMZM2G010823	9.36154	GRMZM2G010823	25.5174	GRMZM2G010490	1.16368	GRMZM2G010389	11.0263	GRMZM2G011483	5.56546
GRMZM2G010834	7.48923	GRMZM2G010834	4.02907	GRMZM2G010494	91.3491	GRMZM2G010406	1.83771	GRMZM2G011518	3.7103
GRMZM2G010861	3.12051	GRMZM2G010861	4.70058	GRMZM2G010505	4.65473	GRMZM2G010435	107.2	GRMZM2G011523	481.103
GRMZM2G010868	46.8077	GRMZM2G010868	79.2383	GRMZM2G010551	6.9821	GRMZM2G010452	2.45029	GRMZM2G011541	3.09192
GRMZM2G010892	1.87231	GRMZM2G010892	2.01453	GRMZM2G010555	8.14578	GRMZM2G010460	2.45029	GRMZM2G011553	4.32869
GRMZM2G010909	56.7933	GRMZM2G010909	51.0348	GRMZM2G010599	5.23657	GRMZM2G010468	9.18857	GRMZM2G011588	1.85515
GRMZM2G010920	1.87231	GRMZM2G010920	4.02907	GRMZM2G010604	12.8005	GRMZM2G010490	1.83771	GRMZM2G011590	1.23677
GRMZM2G010925	7.48923	GRMZM2G010925	10.0727	GRMZM2G010628	4.65473	GRMZM2G010494	80.8595	GRMZM2G011598	43.9053
GRMZM2G010937	43.6872	GRMZM2G010937	38.9476	GRMZM2G010636	8.14578	GRMZM2G010505	13.4766	GRMZM2G011608	22.2618
GRMZM2G010973	16.8508	GRMZM2G010944	1.34302	GRMZM2G010640	1.74552	GRMZM2G010551	1.22514	GRMZM2G011615	3.09192
GRMZM2G010987	1.24821	GRMZM2G010973	51.7063	GRMZM2G010649	7.56394	GRMZM2G010555	62.4823	GRMZM2G011627	4.32869
GRMZM2G010991	3.74462	GRMZM2G010991	7.38662	GRMZM2G010657	2.32736	GRMZM2G010596	3.06286	GRMZM2G011631	1.23677
GRMZM2G011006	235.911	GRMZM2G011006	186.008	GRMZM2G010664	3.49105	GRMZM2G010599	1.22514	GRMZM2G011636	1.23677
GRMZM2G011031	24.9641	GRMZM2G011015	22.1599	GRMZM2G010673	42.4744	GRMZM2G010604	11.6389	GRMZM2G011746	93.9944
GRMZM2G011068	256.506	GRMZM2G011031	20.1453	GRMZM2G010743	3.49105	GRMZM2G010628	5.51314	GRMZM2G011777	1.23677
GRMZM2G011070	58.6656	GRMZM2G011068	32.2325	GRMZM2G010754	23.8555	GRMZM2G010636	8.576	GRMZM2G011858	14.8412
GRMZM2G011079	26.2123	GRMZM2G011070	44.3197	GRMZM2G010762	32.0013	GRMZM2G010649	13.4766	GRMZM2G011878	45.142
GRMZM2G011085	59.9138	GRMZM2G011079	45.6627	GRMZM2G010768	479.437	GRMZM2G010657	6.12572	GRMZM2G011888	21.0251
GRMZM2G011101	11.2338	GRMZM2G011085	26.8604	GRMZM2G010775	8.72762	GRMZM2G010664	5.51314	GRMZM2G011932	1.85515
GRMZM2G011129	48.0559	GRMZM2G011101	16.7878	GRMZM2G010801	1.16368	GRMZM2G010673	5.51314	GRMZM2G011980	14.8412
GRMZM2G011136	2.49641	GRMZM2G011129	35.5901	GRMZM2G010804	6.40025	GRMZM2G010743	1.22514	GRMZM2G011998	22.2618
GRMZM2G011141	4.36872	GRMZM2G011136	1.34302	GRMZM2G010823	26.7647	GRMZM2G010754	10.4137	GRMZM2G012021	4.32869
GRMZM2G011151	11.8579	GRMZM2G011141	2.68604	GRMZM2G010834	6.40025	GRMZM2G010768	302.61	GRMZM2G012041	6.18384
GRMZM2G011213	10.6097	GRMZM2G011151	7.38662	GRMZM2G010861	1.16368	GRMZM2G010775	3.67543	GRMZM2G012046	6.18384
GRMZM2G011240	4.99282	GRMZM2G011169	2.01453	GRMZM2G010868	78.5486	GRMZM2G010801	1.83771	GRMZM2G012052	122.44
GRMZM2G011253	3.12051	GRMZM2G011213	1.34302	GRMZM2G010909	12.8005	GRMZM2G010804	1.83771	GRMZM2G012102	3.7103
GRMZM2G011269	70.5236	GRMZM2G011240	2.01453	GRMZM2G010920	2.32737	GRMZM2G010823	25.1154	GRMZM2G012126	3.09192
GRMZM2G011315	4.36872	GRMZM2G011253	6.0436	GRMZM2G010925	3.49105	GRMZM2G010834	9.18858	GRMZM2G012143	25.3537
GRMZM2G011355	885.601	GRMZM2G011269	45.6627	GRMZM2G010937	68.6573	GRMZM2G010863	1.83771	GRMZM2G012156	59.9833
GRMZM2G011367	315.172	GRMZM2G011315	2.01453	GRMZM2G010944	4.65473	GRMZM2G010868	52.6812	GRMZM2G012160	163.872
GRMZM2G011394	11.2338	GRMZM2G011355	745.377	GRMZM2G010960	1.74552	GRMZM2G010909	7.96343	GRMZM2G012174	78.5348
GRMZM2G011404	4.36872	GRMZM2G011367	118.186	GRMZM2G010973	11.6368	GRMZM2G010936	2.45029	GRMZM2G012176	2.47354
GRMZM2G011469	10.6097	GRMZM2G011394	6.0436	GRMZM2G010987	1.16368	GRMZM2G010937	44.1052	GRMZM2G012178	14.2228
GRMZM2G011473	16.8508	GRMZM2G011404	16.7878	GRMZM2G010991	5.23657	GRMZM2G010944	11.0263	GRMZM2G012200	6.18384
GRMZM2G011483	6.24103	GRMZM2G011463	3.35756	GRMZM2G011006	644.68	GRMZM2G010953	1.83771	GRMZM2G012213	9.27576
GRMZM2G011518	2.49641	GRMZM2G011469	19.4738	GRMZM2G011031	10.4731	GRMZM2G010973	59.4195	GRMZM2G012220	3.09192
GRMZM2G011523	49.3041	GRMZM2G011473	16.7878	GRMZM2G011068	180.953	GRMZM2G010991	6.12572	GRMZM2G012224	134.189
GRMZM2G011526	1.87231	GRMZM2G011483	14.1017	GRMZM2G011070	47.1291	GRMZM2G011006	980.727	GRMZM2G012262	22.2618
GRMZM2G011541	9.36154	GRMZM2G011518	5.37209	GRMZM2G011079	37.8197	GRMZM2G011015	35.5292	GRMZM2G012280	12.9861
GRMZM2G011553	3.12051	GRMZM2G011523	129.602	GRMZM2G011085	37.8197	GRMZM2G011031	14.7017	GRMZM2G012284	14.2228
GRMZM2G011592	4.36872	GRMZM2G011526	2.01453	GRMZM2G011101	19.7826	GRMZM2G011068	259.73	GRMZM2G012306	134.808
GRMZM2G011598	29.3328	GRMZM2G011541	6.71511	GRMZM2G011129	24.4373	GRMZM2G011070	63.0949	GRMZM2G012326	74.8245
GRMZM2G011608	26.2123	GRMZM2G011553	6.71511	GRMZM2G011136	3.49105	GRMZM2G011079	44.7177	GRMZM2G012328	1.85515
GRMZM2G011746	129.813	GRMZM2G011592	30.218	GRMZM2G011141	8.72762	GRMZM2G011085	58.8069	GRMZM2G012342	1.23677
GRMZM2G011858	1.87231	GRMZM2G011598	9.40115	GRMZM2G011151	1.74552	GRMZM2G011101	21.44	GRMZM2G012391	5.56546
GRMZM2G011878	21.2195	GRMZM2G011608	32.904	GRMZM2G011213	10.4731	GRMZM2G011129	17.7646	GRMZM2G012393	79.1532
GRMZM2G011888	18.7231	GRMZM2G011627	2.01453	GRMZM2G011240	10.4731	GRMZM2G011136	1.22514	GRMZM2G012397	11.7493
GRMZM2G011932	1.87231	GRMZM2G011746	63.122	GRMZM2G011253	13.3823	GRMZM2G011141	4.90057	GRMZM2G012399	5.56546
GRMZM2G011980	53.6728	GRMZM2G011777	6.71511	GRMZM2G011269	26.7647	GRMZM2G011151	9.80115	GRMZM2G012404	16.6964
GRMZM2G011998	14.9785	GRMZM2G011806	7.38662	GRMZM2G011315	11.6368	GRMZM2G011213	10.4137	GRMZM2G012413	1.85515
GRMZM2G012021	32.4533	GRMZM2G011878	24.1744	GRMZM2G011355	1102.59	GRMZM2G011240	7.35086	GRMZM2G012416	1.85515
GRMZM2G012031	11.2338	GRMZM2G011888	10.7442	GRMZM2G011367	258.337	GRMZM2G011253	1.83771	GRMZM2G012453	17.9331
GRMZM2G012041	6.24103	GRMZM2G011912	1.34302	GRMZM2G011394	101.24	GRMZM2G011269	42.2674	GRMZM2G012455	22.2618
GRMZM2G012044	2.49641	GRMZM2G011932	2.01453	GRMZM2G011469	23.2736	GRMZM2G011315	4.288	GRMZM2G012600	153.359
GRMZM2G012046	9.98564	GRMZM2G011980	13.4302	GRMZM2G011473	17.4552	GRMZM2G011355	852.087	GRMZM2G012628	169.437
GRMZM2G012052	94.8636	GRMZM2G011998	40.2907	GRMZM2G011479	1.16368	GRMZM2G011367	194.798	GRMZM2G012631	2140.85
GRMZM2G012088	1.24821	GRMZM2G012021	14.1017	GRMZM2G011483	8.14578	GRMZM2G011404	3.67543	GRMZM2G012636	1.23677
GRMZM2G012102	4.99282	GRMZM2G012031	19.4738	GRMZM2G011518	2.90921	GRMZM2G011436	3.06286	GRMZM2G012690	124.914
GRMZM2G012126	1.87231	GRMZM2G012041	14.1017	GRMZM2G011520	1.74552	GRMZM2G011469	22.0526	GRMZM2G012724	2.47354
GRMZM2G012140	3.74461	GRMZM2G012046	4.02907	GRMZM2G011523	19.2008	GRMZM2G011473	10.4137	GRMZM2G012758	4.32869
GRMZM2G012143	22.4677	GRMZM2G012052	64.4651	GRMZM2G011541	4.07289	GRMZM2G011479	2.45029	GRMZM2G012761	16.6964
GRMZM2G012156	20.5954	GRMZM2G012064	2.01453	GRMZM2G011553	2.90921	GRMZM2G011483	9.80115	GRMZM2G012821	5.56546
GRMZM2G012160	102.977	GRMZM2G012102	6.71511	GRMZM2G011590	1.16368	GRMZM2G011518	1.22514	GRMZM2G012861	1.85515
GRMZM2G012174	38.0703	GRMZM2G012117	2.01453	GRMZM2G011592	5.23657	GRMZM2G011523	47.168	GRMZM2G012863	4.94707
GRMZM2G012176	2.49641	GRMZM2G012126	4.02907	GRMZM2G011598	37.2378	GRMZM2G011526	4.90057	GRMZM2G012874	1.23677
GRMZM2G012178	6.24102	GRMZM2G012140	1.34302	GRMZM2G011608	72.7302	GRMZM2G011541	1.83771	GRMZM2G012891	6.18384
GRMZM2G012200	3.12051	GRMZM2G012143	19.4738	GRMZM2G011636	1.16368	GRMZM2G011553	6.12572	GRMZM2G012926	4.32869
GRMZM2G012209	3.74462	GRMZM2G012156	61.779	GRMZM2G011743	1.16368	GRMZM2G011590	1.22514	GRMZM2G012942	9.89415
GRMZM2G012213	18.7231	GRMZM2G012160	59.7645	GRMZM2G011746	119.859	GRMZM2G011592	41.0423	GRMZM2G012964	61.8384
GRMZM2G012220	9.98564	GRMZM2G012174	32.904	GRMZM2G011777	2.32736	GRMZM2G011598	2.45029	GRMZM2G012999	6.18384
GRMZM2G012224	116.707	GRMZM2G012176	4.02907	GRMZM2G011858	4.65473	GRMZM2G011608	107.2	GRMZM2G013065	1.85515
GRMZM2G012229	1.24821	GRMZM2G012178	20.1453	GRMZM2G011878	38.9834	GRMZM2G011746	98.0115	GRMZM2G013079	24.117
GRMZM2G012262	21.8436	GRMZM2G012200	2.01453	GRMZM2G011888	34.3286	GRMZM2G011777	5.51314	GRMZM2G013100	115.019
GRMZM2G012280	4.99282	GRMZM2G012209	6.0436	GRMZM2G011923	1.74552	GRMZM2G011806	9.80115	GRMZM2G013114	249.209
GRMZM2G012284	32.4533	GRMZM2G012213	5.37209	GRMZM2G011932	1.74552	GRMZM2G011858	4.90057	GRMZM2G013152	3.09192
GRMZM2G012306	81.1333	GRMZM2G012220	18.1308	GRMZM2G011980	31.4194	GRMZM2G011878	52.0686	GRMZM2G013176	7.42061
GRMZM2G012326	48.0559	GRMZM2G012224	25.5174	GRMZM2G011998	30.2557	GRMZM2G011888	28.7909	GRMZM2G013220	21.6434
GRMZM2G012342	4.36872	GRMZM2G012262	91.3255	GRMZM2G012021	72.7301	GRMZM2G011980	17.152	GRMZM2G013236	9.27576
GRMZM2G012391	13.1061	GRMZM2G012280	6.71511	GRMZM2G012030	1.16368	GRMZM2G011998	42.88	GRMZM2G013248	339.493
GRMZM2G012393	87.9984	GRMZM2G012284	44.3197	GRMZM2G012031	64.0025	GRMZM2G012021	68.608	GRMZM2G013255	1.23677
GRMZM2G012397	14.3544	GRMZM2G012306	94.683	GRMZM2G012041	12.2187	GRMZM2G012031	48.3932	GRMZM2G013264	5.56546
GRMZM2G012399	11.2338	GRMZM2G012326	40.9622	GRMZM2G012046	11.6368	GRMZM2G012041	7.35086	GRMZM2G013318	314.139
GRMZM2G012404	9.98564	GRMZM2G012328	1.34302	GRMZM2G012052	125.096	GRMZM2G012044	3.67543	GRMZM2G013342	8.03899
GRMZM2G012413	1.87231	GRMZM2G012342	6.0436	GRMZM2G012102	11.055	GRMZM2G012046	15.9269	GRMZM2G013357	4.32869
GRMZM2G012434	2.49641	GRMZM2G012391	5.37209	GRMZM2G012117	1.16368	GRMZM2G012052	164.169	GRMZM2G013378	16.6964
GRMZM2G012453	45.5595	GRMZM2G012393	88.6394	GRMZM2G012126	1.74552	GRMZM2G012088	1.83771	GRMZM2G013430	3.09192
GRMZM2G012455	9.36154	GRMZM2G012397	18.1308	GRMZM2G012140	6.98209	GRMZM2G012102	9.80115	GRMZM2G013457	13.6044
GRMZM2G012600	17.4749	GRMZM2G012399	6.0436	GRMZM2G012143	16.8734	GRMZM2G012117	6.73829	GRMZM2G013461	2.47354
GRMZM2G012628	134.182	GRMZM2G012404	4.70058	GRMZM2G012156	88.4399	GRMZM2G012140	8.576	GRMZM2G013465	1.23677
GRMZM2G012631	2035.82	GRMZM2G012413	6.0436	GRMZM2G012160	101.822	GRMZM2G012143	9.18858	GRMZM2G013478	26.5905
GRMZM2G012690	81.7574	GRMZM2G012434	2.01453	GRMZM2G012174	14.546	GRMZM2G012156	82.6972	GRMZM2G013546	6.80222
GRMZM2G012758	2.49641	GRMZM2G012453	32.904	GRMZM2G012176	5.23657	GRMZM2G012160	18.9897	GRMZM2G013555	4.32869
GRMZM2G012761	23.0918	GRMZM2G012455	29.5465	GRMZM2G012200	4.65473	GRMZM2G012174	24.5029	GRMZM2G013600	4.94707
GRMZM2G012821	16.2267	GRMZM2G012546	1.34302	GRMZM2G012209	3.49105	GRMZM2G012176	2.45029	GRMZM2G013619	5.56546
GRMZM2G012861	12.482	GRMZM2G012600	72.5232	GRMZM2G012213	12.2187	GRMZM2G012200	4.288	GRMZM2G013625	1.85515
GRMZM2G012863	1.24821	GRMZM2G012628	207.497	GRMZM2G012220	18.6189	GRMZM2G012209	4.90057	GRMZM2G013634	3.7103
GRMZM2G012926	1.87231	GRMZM2G012631	1465.24	GRMZM2G012224	47.711	GRMZM2G012213	12.2514	GRMZM2G013650	1.85515
GRMZM2G012942	8.73743	GRMZM2G012685	2.01453	GRMZM2G012229	1.74552	GRMZM2G012220	6.73829	GRMZM2G013652	79.7715
GRMZM2G012964	101.105	GRMZM2G012690	73.8662	GRMZM2G012233	1.16368	GRMZM2G012224	177.033	GRMZM2G013695	11.1309
GRMZM2G012999	5.61692	GRMZM2G012761	32.2325	GRMZM2G012262	22.11	GRMZM2G012262	33.6914	GRMZM2G013704	256.011
GRMZM2G013065	7.48923	GRMZM2G012821	6.71511	GRMZM2G012276	1.16368	GRMZM2G012280	4.288	GRMZM2G013728	16.078
GRMZM2G013079	23.0918	GRMZM2G012841	6.0436	GRMZM2G012280	5.23657	GRMZM2G012284	15.9269	GRMZM2G013730	4.32869
GRMZM2G013100	58.0415	GRMZM2G012861	6.71511	GRMZM2G012284	18.0371	GRMZM2G012306	102.912	GRMZM2G013765	9.27576
GRMZM2G013114	19.9713	GRMZM2G012863	4.02907	GRMZM2G012306	83.2033	GRMZM2G012319	1.83771	GRMZM2G013773	1.85515
GRMZM2G013176	9.36154	GRMZM2G012891	7.38662	GRMZM2G012326	85.5307	GRMZM2G012326	53.9063	GRMZM2G013777	12.3677
GRMZM2G013201	1.87231	GRMZM2G012926	2.01453	GRMZM2G012328	4.07289	GRMZM2G012328	2.45029	GRMZM2G013794	1.23677
GRMZM2G013220	11.2338	GRMZM2G012942	13.4302	GRMZM2G012342	2.32736	GRMZM2G012342	3.67543	GRMZM2G013811	61.8384
GRMZM2G013236	6.86513	GRMZM2G012964	135.645	GRMZM2G012391	20.9463	GRMZM2G012391	4.288	GRMZM2G013814	38.3398
GRMZM2G013248	94.8636	GRMZM2G012999	8.05813	GRMZM2G012393	43.0562	GRMZM2G012393	92.4983	GRMZM2G013890	146.557
GRMZM2G013255	1.24821	GRMZM2G013065	1.34302	GRMZM2G012397	23.8555	GRMZM2G012397	20.8274	GRMZM2G013920	61.22
GRMZM2G013264	3.12051	GRMZM2G013079	25.5174	GRMZM2G012399	13.3824	GRMZM2G012399	9.80115	GRMZM2G013949	1.23677
GRMZM2G013318	331.398	GRMZM2G013082	2.01453	GRMZM2G012404	6.40025	GRMZM2G012404	7.35086	GRMZM2G013957	1.23677
GRMZM2G013357	31.8292	GRMZM2G013100	74.5377	GRMZM2G012413	5.81841	GRMZM2G012453	12.864	GRMZM2G013960	2.47354
GRMZM2G013378	67.4031	GRMZM2G013114	51.0348	GRMZM2G012434	3.49105	GRMZM2G012455	20.8274	GRMZM2G014009	32.156
GRMZM2G013430	4.36872	GRMZM2G013152	2.01453	GRMZM2G012453	23.8555	GRMZM2G012600	110.263	GRMZM2G014022	466.262
GRMZM2G013456	1.24821	GRMZM2G013176	8.05813	GRMZM2G012455	16.8734	GRMZM2G012628	147.017	GRMZM2G014034	9.27576
GRMZM2G013457	10.6097	GRMZM2G013187	4.02907	GRMZM2G012479	1.16368	GRMZM2G012631	2071.1	GRMZM2G014043	1.85515
GRMZM2G013461	5.61692	GRMZM2G013201	7.38662	GRMZM2G012600	90.1854	GRMZM2G012690	135.991	GRMZM2G014066	65.5487
GRMZM2G013465	1.24821	GRMZM2G013220	4.02907	GRMZM2G012628	174.552	GRMZM2G012761	8.576	GRMZM2G014071	2.47354
GRMZM2G013478	13.1062	GRMZM2G013236	8.72964	GRMZM2G012631	1114.81	GRMZM2G012821	3.06286	GRMZM2G014091	275.181
GRMZM2G013546	24.34	GRMZM2G013248	164.52	GRMZM2G012636	1.16368	GRMZM2G012841	3.06286	GRMZM2G014106	64.9303
GRMZM2G013555	2.49641	GRMZM2G013264	2.68604	GRMZM2G012685	5.81841	GRMZM2G012861	16.5394	GRMZM2G014116	284.457
GRMZM2G013600	3.74462	GRMZM2G013318	367.316	GRMZM2G012690	166.988	GRMZM2G012863	1.22514	GRMZM2G014136	165.727
GRMZM2G013634	97.9841	GRMZM2G013342	2.68604	GRMZM2G012761	20.9463	GRMZM2G012891	11.0263	GRMZM2G014240	33.3927
GRMZM2G013639	1.24821	GRMZM2G013357	16.7878	GRMZM2G012821	7.56394	GRMZM2G012923	1.22514	GRMZM2G014295	32.7744
GRMZM2G013650	3.12051	GRMZM2G013378	42.3052	GRMZM2G012841	1.16368	GRMZM2G012926	1.83771	GRMZM2G014303	23.4986
GRMZM2G013652	93.6154	GRMZM2G013430	3.35756	GRMZM2G012861	12.8005	GRMZM2G012942	25.1154	GRMZM2G014313	65.5487
GRMZM2G013695	8.11333	GRMZM2G013457	7.38662	GRMZM2G012863	8.14578	GRMZM2G012964	87.5978	GRMZM2G014346	64.3119
GRMZM2G013704	153.529	GRMZM2G013461	7.38662	GRMZM2G012874	1.16368	GRMZM2G012999	9.80115	GRMZM2G014356	1.85515
GRMZM2G013728	8.73743	GRMZM2G013465	6.0436	GRMZM2G012891	9.8913	GRMZM2G013065	1.22514	GRMZM2G014387	12.9861
GRMZM2G013730	1.24821	GRMZM2G013478	22.8314	GRMZM2G012926	2.32736	GRMZM2G013079	18.9897	GRMZM2G014392	3.09192
GRMZM2G013765	36.822	GRMZM2G013546	4.02907	GRMZM2G012942	26.1829	GRMZM2G013100	50.8435	GRMZM2G014400	1.23677
GRMZM2G013776	1.87231	GRMZM2G013600	8.72964	GRMZM2G012964	130.914	GRMZM2G013114	194.185	GRMZM2G014452	5.56546
GRMZM2G013777	2.49641	GRMZM2G013619	2.01453	GRMZM2G012999	9.30946	GRMZM2G013152	3.06286	GRMZM2G014454	85.9554
GRMZM2G013811	43.0631	GRMZM2G013634	62.4505	GRMZM2G013065	4.65473	GRMZM2G013176	9.80115	GRMZM2G014499	14.8412
GRMZM2G013814	46.8077	GRMZM2G013650	4.70058	GRMZM2G013079	38.4015	GRMZM2G013201	9.18858	GRMZM2G014526	1.85515
GRMZM2G013890	134.806	GRMZM2G013652	76.5523	GRMZM2G013100	79.7122	GRMZM2G013220	1.22514	GRMZM2G014577	50.0891
GRMZM2G013920	7.48923	GRMZM2G013695	12.0872	GRMZM2G013114	184.444	GRMZM2G013236	6.73829	GRMZM2G014594	43.9053
GRMZM2G013957	2.49641	GRMZM2G013704	152.433	GRMZM2G013152	1.16368	GRMZM2G013248	61.8697	GRMZM2G014612	1.85515
GRMZM2G014009	1.87231	GRMZM2G013728	14.1017	GRMZM2G013176	6.98209	GRMZM2G013255	1.83771	GRMZM2G014672	66.7855
GRMZM2G014022	460.588	GRMZM2G013765	15.4448	GRMZM2G013187	2.90921	GRMZM2G013302	1.22514	GRMZM2G014716	3.09192
GRMZM2G014034	28.0846	GRMZM2G013773	1.34302	GRMZM2G013201	4.07289	GRMZM2G013318	124.352	GRMZM2G014720	59.3649
GRMZM2G014043	1.87231	GRMZM2G013776	2.68604	GRMZM2G013220	2.90921	GRMZM2G013342	4.288	GRMZM2G014750	31.5376
GRMZM2G014066	60.5379	GRMZM2G013777	9.40115	GRMZM2G013236	4.07289	GRMZM2G013349	1.22514	GRMZM2G014788	3.09192
GRMZM2G014071	3.12051	GRMZM2G013811	112.814	GRMZM2G013255	1.16368	GRMZM2G013357	19.6023	GRMZM2G014805	1.85515
GRMZM2G014091	409.411	GRMZM2G013814	15.4448	GRMZM2G013264	3.49105	GRMZM2G013378	26.3406	GRMZM2G014826	17.9331
GRMZM2G014106	36.822	GRMZM2G013890	391.491	GRMZM2G013318	352.596	GRMZM2G013430	6.12572	GRMZM2G014832	4.32869
GRMZM2G014116	379.454	GRMZM2G013920	13.4302	GRMZM2G013342	5.23657	GRMZM2G013457	13.4766	GRMZM2G014833	61.8384
GRMZM2G014136	115.459	GRMZM2G013949	2.68604	GRMZM2G013357	22.11	GRMZM2G013461	15.3143	GRMZM2G014836	21.0251
GRMZM2G014240	44.3113	GRMZM2G013967	1.34302	GRMZM2G013378	37.2378	GRMZM2G013465	1.83771	GRMZM2G014854	38.9582
GRMZM2G014295	37.4461	GRMZM2G013986	4.02907	GRMZM2G013430	5.23657	GRMZM2G013478	3.06286	GRMZM2G014902	83.4818
GRMZM2G014303	12.482	GRMZM2G014009	4.02907	GRMZM2G013456	1.16368	GRMZM2G013546	8.576	GRMZM2G014914	187.989
GRMZM2G014313	74.8923	GRMZM2G014022	376.046	GRMZM2G013457	6.40025	GRMZM2G013555	3.06286	GRMZM2G014917	6.80222
GRMZM2G014346	53.0487	GRMZM2G014034	15.4448	GRMZM2G013461	9.8913	GRMZM2G013600	17.7646	GRMZM2G014951	2.47354
GRMZM2G014376	4.99282	GRMZM2G014066	44.3197	GRMZM2G013465	2.32737	GRMZM2G013639	1.83771	GRMZM2G014955	3.7103
GRMZM2G014387	127.317	GRMZM2G014069	2.01453	GRMZM2G013478	14.546	GRMZM2G013650	1.83771	GRMZM2G014975	1.23677
GRMZM2G014392	1.24821	GRMZM2G014091	343.814	GRMZM2G013546	18.6189	GRMZM2G013652	110.876	GRMZM2G014981	4.32869
GRMZM2G014452	9.98564	GRMZM2G014106	52.3779	GRMZM2G013600	1.16368	GRMZM2G013677	1.83771	GRMZM2G015011	6.80222
GRMZM2G014454	19.3472	GRMZM2G014116	224.956	GRMZM2G013607	1.74552	GRMZM2G013695	9.80115	GRMZM2G015073	29.0641
GRMZM2G014526	1.24821	GRMZM2G014136	68.4941	GRMZM2G013625	4.65473	GRMZM2G013704	245.029	GRMZM2G015080	3.7103
GRMZM2G014558	9.36154	GRMZM2G014240	34.2471	GRMZM2G013634	18.6189	GRMZM2G013728	12.2514	GRMZM2G015097	48.234
GRMZM2G014577	7.48923	GRMZM2G014295	10.7442	GRMZM2G013639	2.32736	GRMZM2G013765	15.3143	GRMZM2G015100	371.03
GRMZM2G014594	30.581	GRMZM2G014303	9.40115	GRMZM2G013652	104.731	GRMZM2G013776	31.8537	GRMZM2G015127	1.23677
GRMZM2G014653	9.98564	GRMZM2G014313	29.5465	GRMZM2G013657	2.90921	GRMZM2G013777	6.12572	GRMZM2G015132	200.975
GRMZM2G014672	142.295	GRMZM2G014346	104.084	GRMZM2G013695	8.72762	GRMZM2G013790	3.67543	GRMZM2G015136	1.85515
GRMZM2G014709	3.12051	GRMZM2G014356	2.01453	GRMZM2G013704	139.06	GRMZM2G013811	86.9852	GRMZM2G015200	30.9192
GRMZM2G014716	1.24821	GRMZM2G014376	8.05813	GRMZM2G013728	5.81841	GRMZM2G013814	25.1154	GRMZM2G015219	1.23677
GRMZM2G014720	59.2897	GRMZM2G014382	1.34302	GRMZM2G013730	3.49105	GRMZM2G013890	85.76	GRMZM2G015238	45.142
GRMZM2G014729	1.24821	GRMZM2G014387	95.3545	GRMZM2G013765	22.11	GRMZM2G013920	60.032	GRMZM2G015267	45.7604
GRMZM2G014750	4.99282	GRMZM2G014395	4.70058	GRMZM2G013776	9.30946	GRMZM2G013949	5.51314	GRMZM2G015285	13.6044
GRMZM2G014788	4.99282	GRMZM2G014400	2.01453	GRMZM2G013777	9.30946	GRMZM2G013970	1.22514	GRMZM2G015287	3.7103
GRMZM2G014793	1.24821	GRMZM2G014419	2.01453	GRMZM2G013811	81.4578	GRMZM2G013986	12.2514	GRMZM2G015291	1.85515
GRMZM2G014826	3.74462	GRMZM2G014452	4.70058	GRMZM2G013814	13.9642	GRMZM2G014022	332.626	GRMZM2G015314	34.6295
GRMZM2G014833	56.1692	GRMZM2G014454	20.8168	GRMZM2G013890	160.588	GRMZM2G014034	17.7646	GRMZM2G015324	1.23677
GRMZM2G014836	23.7159	GRMZM2G014499	2.01453	GRMZM2G013915	1.16368	GRMZM2G014066	52.6812	GRMZM2G015368	1.85515
GRMZM2G014854	164.139	GRMZM2G014558	2.68604	GRMZM2G013920	44.8018	GRMZM2G014071	3.06286	GRMZM2G015409	1.23677
GRMZM2G014902	7.48923	GRMZM2G014577	2.68604	GRMZM2G013949	2.32736	GRMZM2G014091	111.488	GRMZM2G015502	24.117
GRMZM2G014914	182.862	GRMZM2G014594	38.2761	GRMZM2G013957	1.74552	GRMZM2G014106	72.2835	GRMZM2G015542	3.09192
GRMZM2G014917	1.87231	GRMZM2G014672	240.401	GRMZM2G013970	1.74552	GRMZM2G014116	437.376	GRMZM2G015588	22.8802
GRMZM2G014951	4.36872	GRMZM2G014709	1.34302	GRMZM2G013986	2.90921	GRMZM2G014136	101.687	GRMZM2G015599	74.8245
GRMZM2G014955	3.12051	GRMZM2G014720	147.732	GRMZM2G014022	211.79	GRMZM2G014154	2.45029	GRMZM2G015605	196.028
GRMZM2G014981	63.6584	GRMZM2G014750	12.7587	GRMZM2G014034	34.9105	GRMZM2G014187	4.288	GRMZM2G015610	17.3148
GRMZM2G015011	16.8508	GRMZM2G014788	4.70058	GRMZM2G014043	2.32737	GRMZM2G014240	18.9897	GRMZM2G015642	17.3148
GRMZM2G015037	5.61692	GRMZM2G014826	6.0436	GRMZM2G014066	93.6764	GRMZM2G014295	17.152	GRMZM2G015654	1.23677
GRMZM2G015073	34.3256	GRMZM2G014832	6.0436	GRMZM2G014069	1.16368	GRMZM2G014303	12.2514	GRMZM2G015666	6.18384
GRMZM2G015097	65.5308	GRMZM2G014833	74.5377	GRMZM2G014071	1.16368	GRMZM2G014313	81.472	GRMZM2G015703	9.89414
GRMZM2G015100	327.03	GRMZM2G014836	15.4448	GRMZM2G014091	166.407	GRMZM2G014346	62.4823	GRMZM2G015727	15.4596
GRMZM2G015132	39.9426	GRMZM2G014854	13.4302	GRMZM2G014106	54.6931	GRMZM2G014382	9.80115	GRMZM2G015735	2.47354
GRMZM2G015159	2.49641	GRMZM2G014902	12.0872	GRMZM2G014116	416.598	GRMZM2G014387	57.5817	GRMZM2G015767	16.6964
GRMZM2G015200	36.1979	GRMZM2G014914	142.36	GRMZM2G014136	175.716	GRMZM2G014392	3.67543	GRMZM2G015788	14.2228
GRMZM2G015238	23.0918	GRMZM2G014917	3.35756	GRMZM2G014233	1.16368	GRMZM2G014395	12.2514	GRMZM2G015793	5.56546
GRMZM2G015267	18.099	GRMZM2G014951	2.01453	GRMZM2G014240	44.8018	GRMZM2G014400	1.83771	GRMZM2G015844	12.3677
GRMZM2G015285	53.6728	GRMZM2G014955	4.02907	GRMZM2G014295	27.3465	GRMZM2G014452	18.9897	GRMZM2G015854	90.2841
GRMZM2G015291	2.49641	GRMZM2G014981	33.5755	GRMZM2G014303	13.3823	GRMZM2G014454	36.1417	GRMZM2G015869	1.85515
GRMZM2G015314	18.099	GRMZM2G015011	10.0727	GRMZM2G014313	61.6752	GRMZM2G014526	4.288	GRMZM2G015872	1.23677
GRMZM2G015344	1.87231	GRMZM2G015037	3.35755	GRMZM2G014346	18.0371	GRMZM2G014558	10.4137	GRMZM2G015875	82.8635
GRMZM2G015368	1.87231	GRMZM2G015073	47.6773	GRMZM2G014376	2.90921	GRMZM2G014577	49.0057	GRMZM2G015886	1.23677
GRMZM2G015418	3.74462	GRMZM2G015097	79.9098	GRMZM2G014382	1.16368	GRMZM2G014594	42.88	GRMZM2G015889	3.7103
GRMZM2G015502	46.1836	GRMZM2G015100	381.418	GRMZM2G014387	64.0025	GRMZM2G014612	1.22514	GRMZM2G015908	32.7744
GRMZM2G015542	4.36872	GRMZM2G015127	2.01453	GRMZM2G014392	1.74552	GRMZM2G014672	124.352	GRMZM2G015923	1.23677
GRMZM2G015588	28.0846	GRMZM2G015132	57.0784	GRMZM2G014400	3.49105	GRMZM2G014716	2.45029	GRMZM2G015967	106.98
GRMZM2G015592	4.99282	GRMZM2G015136	2.01453	GRMZM2G014452	11.6368	GRMZM2G014720	79.6343	GRMZM2G015972	4.32869
GRMZM2G015599	45.5595	GRMZM2G015159	7.38662	GRMZM2G014454	37.2378	GRMZM2G014750	88.8229	GRMZM2G015976	1.23677
GRMZM2G015605	252.762	GRMZM2G015190	2.68604	GRMZM2G014526	2.90921	GRMZM2G014788	7.96343	GRMZM2G016153	23.4986
GRMZM2G015610	25.5882	GRMZM2G015200	30.8895	GRMZM2G014558	8.14578	GRMZM2G014805	1.22514	GRMZM2G016168	8.65738
GRMZM2G015642	38.0702	GRMZM2G015212	1.34302	GRMZM2G014577	26.7647	GRMZM2G014826	12.864	GRMZM2G016180	1.23677
GRMZM2G015666	4.36872	GRMZM2G015238	37.6046	GRMZM2G014594	25.0192	GRMZM2G014832	1.83771	GRMZM2G016232	7.42061
GRMZM2G015703	2.49641	GRMZM2G015267	38.9476	GRMZM2G014612	1.74552	GRMZM2G014833	64.9326	GRMZM2G016250	108.836
GRMZM2G015727	1.24821	GRMZM2G015285	34.2471	GRMZM2G014653	14.546	GRMZM2G014836	9.80115	GRMZM2G016275	9.89414
GRMZM2G015730	6.86513	GRMZM2G015287	2.01453	GRMZM2G014672	226.918	GRMZM2G014902	75.9589	GRMZM2G016296	3.7103
GRMZM2G015735	1.87231	GRMZM2G015291	2.01453	GRMZM2G014709	2.32736	GRMZM2G014914	47.7806	GRMZM2G016323	1.85515
GRMZM2G015739	37.4462	GRMZM2G015314	15.4448	GRMZM2G014720	163.497	GRMZM2G014917	6.73829	GRMZM2G016382	4.94707
GRMZM2G015767	23.0918	GRMZM2G015364	2.01453	GRMZM2G014750	25.601	GRMZM2G014951	3.67543	GRMZM2G016434	63.0752
GRMZM2G015788	8.11333	GRMZM2G015368	1.34302	GRMZM2G014788	9.30946	GRMZM2G014981	5.51314	GRMZM2G016447	3.09192
GRMZM2G015793	452.474	GRMZM2G015409	2.68604	GRMZM2G014793	1.16368	GRMZM2G014994	1.22514	GRMZM2G016457	205.303
GRMZM2G015818	5.61692	GRMZM2G015502	21.4884	GRMZM2G014805	1.16368	GRMZM2G015011	9.18858	GRMZM2G016480	4.94707
GRMZM2G015844	13.7303	GRMZM2G015520	1.34302	GRMZM2G014826	19.2008	GRMZM2G015037	4.288	GRMZM2G016487	4.32869
GRMZM2G015854	8.11333	GRMZM2G015542	6.0436	GRMZM2G014832	6.40025	GRMZM2G015073	52.6812	GRMZM2G016521	23.4986
GRMZM2G015875	100.48	GRMZM2G015588	18.8023	GRMZM2G014833	113.459	GRMZM2G015097	57.5817	GRMZM2G016546	4.32869
GRMZM2G015889	47.4318	GRMZM2G015592	1.34302	GRMZM2G014836	14.546	GRMZM2G015100	162.944	GRMZM2G016551	5.56546
GRMZM2G015902	1.24821	GRMZM2G015599	38.2761	GRMZM2G014839	1.74552	GRMZM2G015127	5.51314	GRMZM2G016561	6.18384
GRMZM2G015908	24.34	GRMZM2G015605	412.308	GRMZM2G014854	253.683	GRMZM2G015132	55.744	GRMZM2G016574	4.32869
GRMZM2G015923	3.12051	GRMZM2G015610	31.561	GRMZM2G014902	69.2391	GRMZM2G015136	2.45029	GRMZM2G016637	1.85515
GRMZM2G015967	321.413	GRMZM2G015642	29.5465	GRMZM2G014914	144.878	GRMZM2G015159	4.90057	GRMZM2G016640	49.4707
GRMZM2G015972	1.24821	GRMZM2G015703	2.68604	GRMZM2G014917	2.32737	GRMZM2G015190	3.67543	GRMZM2G016655	12.9861
GRMZM2G015976	1.87231	GRMZM2G015727	4.02907	GRMZM2G014951	5.23657	GRMZM2G015200	48.3932	GRMZM2G016705	1.85515
GRMZM2G015983	7.48923	GRMZM2G015730	10.7442	GRMZM2G014955	4.65473	GRMZM2G015212	2.45029	GRMZM2G016749	6.80222
GRMZM2G016153	40.5667	GRMZM2G015735	1.34302	GRMZM2G014981	22.11	GRMZM2G015238	45.3303	GRMZM2G016756	2.47354
GRMZM2G016168	6.86513	GRMZM2G015739	57.7499	GRMZM2G014994	1.74552	GRMZM2G015267	33.6914	GRMZM2G016774	9.89415
GRMZM2G016232	4.36872	GRMZM2G015767	22.1599	GRMZM2G015011	11.6368	GRMZM2G015285	184.384	GRMZM2G016777	61.8384
GRMZM2G016250	74.2682	GRMZM2G015788	4.70058	GRMZM2G015033	1.16368	GRMZM2G015291	3.06286	GRMZM2G016805	46.3788
GRMZM2G016296	1.24821	GRMZM2G015818	1.34302	GRMZM2G015037	4.65473	GRMZM2G015295	3.06286	GRMZM2G016817	37.7214
GRMZM2G016323	5.61692	GRMZM2G015844	16.1163	GRMZM2G015073	37.2378	GRMZM2G015314	20.2149	GRMZM2G016819	2.47354
GRMZM2G016382	3.12051	GRMZM2G015854	18.1308	GRMZM2G015097	97.1675	GRMZM2G015502	14.0891	GRMZM2G016827	1.23677
GRMZM2G016434	2.49641	GRMZM2G015875	136.317	GRMZM2G015100	119.859	GRMZM2G015520	3.67543	GRMZM2G016844	7.42061
GRMZM2G016435	5.61692	GRMZM2G015889	24.8459	GRMZM2G015127	1.74552	GRMZM2G015542	8.576	GRMZM2G016858	19.1699
GRMZM2G016447	3.74461	GRMZM2G015908	6.0436	GRMZM2G015132	45.3836	GRMZM2G015588	38.592	GRMZM2G016866	6.18384
GRMZM2G016457	263.995	GRMZM2G015967	161.834	GRMZM2G015159	5.81841	GRMZM2G015592	1.22514	GRMZM2G016886	3.7103
GRMZM2G016480	18.099	GRMZM2G015972	2.01453	GRMZM2G015190	6.40025	GRMZM2G015599	18.3772	GRMZM2G016892	28.4457
GRMZM2G016521	16.2267	GRMZM2G015983	1.34302	GRMZM2G015200	22.11	GRMZM2G015605	139.666	GRMZM2G016894	8.65738
GRMZM2G016546	1.87231	GRMZM2G016150	1.34302	GRMZM2G015238	26.7647	GRMZM2G015610	28.7909	GRMZM2G016926	3.09192
GRMZM2G016551	3.12051	GRMZM2G016153	32.2325	GRMZM2G015267	5.81841	GRMZM2G015642	64.32	GRMZM2G016936	3.7103
GRMZM2G016561	4.99282	GRMZM2G016168	10.0727	GRMZM2G015285	165.243	GRMZM2G015654	1.83771	GRMZM2G017016	13.6044
GRMZM2G016574	16.2267	GRMZM2G016232	10.0727	GRMZM2G015291	2.32737	GRMZM2G015666	2.45029	GRMZM2G017080	6.18384
GRMZM2G016583	1.87231	GRMZM2G016240	1.34302	GRMZM2G015314	13.3823	GRMZM2G015703	12.864	GRMZM2G017142	1.85515
GRMZM2G016640	61.7861	GRMZM2G016250	65.8081	GRMZM2G015406	1.16368	GRMZM2G015727	1.22514	GRMZM2G017145	2.47354
GRMZM2G016655	12.482	GRMZM2G016275	10.7442	GRMZM2G015418	2.32736	GRMZM2G015735	5.51314	GRMZM2G017159	5.56546
GRMZM2G016660	1.87231	GRMZM2G016296	1.34302	GRMZM2G015502	17.4552	GRMZM2G015767	3.06286	GRMZM2G017187	10.5125
GRMZM2G016749	4.99282	GRMZM2G016323	8.72964	GRMZM2G015509	1.16368	GRMZM2G015788	4.90057	GRMZM2G017193	11.1309
GRMZM2G016756	2.49641	GRMZM2G016382	8.72964	GRMZM2G015520	1.16368	GRMZM2G015793	1.22514	GRMZM2G017197	4.94707
GRMZM2G016774	8.73743	GRMZM2G016434	20.1453	GRMZM2G015542	11.6368	GRMZM2G015818	15.3143	GRMZM2G017223	1.23677
GRMZM2G016777	32.4533	GRMZM2G016435	2.68604	GRMZM2G015588	19.7826	GRMZM2G015844	10.4137	GRMZM2G017244	114.401
GRMZM2G016805	81.7574	GRMZM2G016447	2.01453	GRMZM2G015592	5.81841	GRMZM2G015854	12.2514	GRMZM2G017254	9.27576
GRMZM2G016817	41.1908	GRMZM2G016457	251.145	GRMZM2G015599	12.2187	GRMZM2G015872	1.83771	GRMZM2G017266	1.23677
GRMZM2G016819	6.86513	GRMZM2G016480	7.38662	GRMZM2G015605	230.409	GRMZM2G015875	148.855	GRMZM2G017299	1.85515
GRMZM2G016827	1.24821	GRMZM2G016487	5.37209	GRMZM2G015610	42.4744	GRMZM2G015889	14.0892	GRMZM2G017321	4.94707
GRMZM2G016844	11.8579	GRMZM2G016503	2.01453	GRMZM2G015642	36.0742	GRMZM2G015923	5.51314	GRMZM2G017329	4.32869
GRMZM2G016858	16.8508	GRMZM2G016521	6.71511	GRMZM2G015666	1.16368	GRMZM2G015967	147.017	GRMZM2G017334	312.902
GRMZM2G016866	26.8364	GRMZM2G016546	2.68604	GRMZM2G015703	5.23657	GRMZM2G015972	3.67543	GRMZM2G017349	29.064
GRMZM2G016886	28.0846	GRMZM2G016551	2.01453	GRMZM2G015709	1.16368	GRMZM2G015983	6.73829	GRMZM2G017351	6.18384
GRMZM2G016892	24.34	GRMZM2G016561	9.40115	GRMZM2G015727	4.07289	GRMZM2G016153	20.2149	GRMZM2G017368	67.4039
GRMZM2G016894	3.12051	GRMZM2G016574	22.8314	GRMZM2G015730	2.32736	GRMZM2G016168	12.2514	GRMZM2G017388	56.8913
GRMZM2G016915	1.24821	GRMZM2G016640	69.8371	GRMZM2G015735	1.16368	GRMZM2G016180	1.22514	GRMZM2G017400	85.9554
GRMZM2G016926	1.87231	GRMZM2G016655	6.0436	GRMZM2G015739	4.65473	GRMZM2G016240	1.83771	GRMZM2G017404	27.2089
GRMZM2G016936	3.12051	GRMZM2G016671	3.35755	GRMZM2G015767	25.0192	GRMZM2G016250	53.9063	GRMZM2G017409	3.09192
GRMZM2G016948	25.5882	GRMZM2G016749	10.0727	GRMZM2G015788	3.49105	GRMZM2G016275	60.6446	GRMZM2G017411	9.89415
GRMZM2G017008	2.49641	GRMZM2G016774	7.38662	GRMZM2G015793	434.635	GRMZM2G016296	6.12572	GRMZM2G017414	2.47354
GRMZM2G017016	18.099	GRMZM2G016777	20.8168	GRMZM2G015818	6.98209	GRMZM2G016323	2.45029	GRMZM2G017426	3.7103
GRMZM2G017031	3.74462	GRMZM2G016805	65.8081	GRMZM2G015844	13.3823	GRMZM2G016362	11.0263	GRMZM2G017429	1.85515
GRMZM2G017045	3.12051	GRMZM2G016817	114.157	GRMZM2G015854	4.65473	GRMZM2G016382	12.864	GRMZM2G017528	6.18384
GRMZM2G017077	1.24821	GRMZM2G016819	5.37209	GRMZM2G015875	86.1125	GRMZM2G016434	55.744	GRMZM2G017532	1.23677
GRMZM2G017080	7.48923	GRMZM2G016844	5.37209	GRMZM2G015889	18.6189	GRMZM2G016435	10.4137	GRMZM2G017536	14.8412
GRMZM2G017113	1.24821	GRMZM2G016858	12.7587	GRMZM2G015908	1.16368	GRMZM2G016457	219.913	GRMZM2G017578	1.23677
GRMZM2G017142	3.12051	GRMZM2G016866	13.4302	GRMZM2G015923	1.74552	GRMZM2G016480	10.4137	GRMZM2G017603	8.03899
GRMZM2G017145	2.49641	GRMZM2G016878	2.68604	GRMZM2G015967	228.664	GRMZM2G016503	3.06286	GRMZM2G017624	31.5376
GRMZM2G017159	8.73743	GRMZM2G016886	20.1453	GRMZM2G015972	1.16368	GRMZM2G016521	1.83771	GRMZM2G017636	4.32869
GRMZM2G017187	16.8508	GRMZM2G016892	42.3052	GRMZM2G015983	4.07289	GRMZM2G016561	8.576	GRMZM2G017643	3.7103
GRMZM2G017197	6.86513	GRMZM2G016894	12.7587	GRMZM2G016153	30.8376	GRMZM2G016574	7.35086	GRMZM2G017647	147.175
GRMZM2G017244	63.0344	GRMZM2G016926	2.01453	GRMZM2G016168	2.32736	GRMZM2G016583	1.83771	GRMZM2G017670	3015.86
GRMZM2G017254	6.86513	GRMZM2G016936	2.68604	GRMZM2G016250	52.9476	GRMZM2G016637	2.45029	GRMZM2G017671	3.09192
GRMZM2G017266	1.87231	GRMZM2G016941	5.37209	GRMZM2G016275	25.0192	GRMZM2G016640	79.0218	GRMZM2G017678	6.18384
GRMZM2G017290	1.87231	GRMZM2G016948	28.875	GRMZM2G016296	5.23657	GRMZM2G016655	15.3143	GRMZM2G017682	19.1699
GRMZM2G017299	6.24102	GRMZM2G017008	4.70058	GRMZM2G016323	2.90921	GRMZM2G016671	2.45029	GRMZM2G017741	7.42061
GRMZM2G017321	17.4749	GRMZM2G017016	65.1366	GRMZM2G016382	4.65473	GRMZM2G016677	1.83771	GRMZM2G017792	19.1699
GRMZM2G017329	10.6097	GRMZM2G017031	1.34302	GRMZM2G016434	42.4744	GRMZM2G016705	1.22514	GRMZM2G017805	9.89415
GRMZM2G017334	182.238	GRMZM2G017045	8.05813	GRMZM2G016435	5.23657	GRMZM2G016749	6.73829	GRMZM2G017821	110.691
GRMZM2G017349	69.8995	GRMZM2G017077	2.68604	GRMZM2G016447	7.56394	GRMZM2G016774	1.83771	GRMZM2G017831	47.6156
GRMZM2G017351	4.36872	GRMZM2G017080	6.0436	GRMZM2G016457	267.065	GRMZM2G016777	6.12572	GRMZM2G017845	2.47354
GRMZM2G017368	89.2467	GRMZM2G017113	5.37209	GRMZM2G016480	3.49105	GRMZM2G016805	53.2937	GRMZM2G017856	1.23677
GRMZM2G017388	64.2826	GRMZM2G017142	3.35755	GRMZM2G016487	7.56394	GRMZM2G016817	126.19	GRMZM2G017865	29.6824
GRMZM2G017400	3.74462	GRMZM2G017145	1.34302	GRMZM2G016503	8.14578	GRMZM2G016819	1.83771	GRMZM2G017882	17.9331
GRMZM2G017404	54.921	GRMZM2G017159	8.72964	GRMZM2G016521	1.16368	GRMZM2G016844	8.576	GRMZM2G017894	1.23677
GRMZM2G017411	11.2338	GRMZM2G017164	1.34302	GRMZM2G016546	2.90921	GRMZM2G016858	22.0526	GRMZM2G017961	150.267
GRMZM2G017414	2.49641	GRMZM2G017186	2.68604	GRMZM2G016561	16.2916	GRMZM2G016866	11.6389	GRMZM2G018004	8.03899
GRMZM2G017421	1.87231	GRMZM2G017187	26.1889	GRMZM2G016574	43.6381	GRMZM2G016878	4.90057	GRMZM2G018006	14.8412
GRMZM2G017426	4.36872	GRMZM2G017193	2.01453	GRMZM2G016640	79.7122	GRMZM2G016886	11.0263	GRMZM2G018020	119.966
GRMZM2G017429	1.87231	GRMZM2G017197	8.05813	GRMZM2G016655	8.14578	GRMZM2G016892	41.0423	GRMZM2G018027	34.0111
GRMZM2G017528	1.87231	GRMZM2G017244	29.5465	GRMZM2G016660	1.16368	GRMZM2G016894	18.3772	GRMZM2G018062	1.85515
GRMZM2G017536	24.34	GRMZM2G017254	4.02907	GRMZM2G016677	3.49105	GRMZM2G016926	3.67543	GRMZM2G018074	239.315
GRMZM2G017578	1.24821	GRMZM2G017299	2.68604	GRMZM2G016734	1.74552	GRMZM2G016936	15.3143	GRMZM2G018080	21.6434
GRMZM2G017593	3.12051	GRMZM2G017321	23.5029	GRMZM2G016749	8.72762	GRMZM2G016941	6.73829	GRMZM2G018103	388.964
GRMZM2G017603	7.48923	GRMZM2G017329	10.7442	GRMZM2G016756	1.16368	GRMZM2G017008	3.06286	GRMZM2G018126	51.3259
GRMZM2G017624	24.9641	GRMZM2G017334	280.692	GRMZM2G016774	1.74552	GRMZM2G017016	26.9532	GRMZM2G018142	2.47354
GRMZM2G017643	3.12051	GRMZM2G017349	25.5174	GRMZM2G016777	4.07289	GRMZM2G017031	1.22514	GRMZM2G018177	2.47354
GRMZM2G017647	71.1477	GRMZM2G017351	8.72964	GRMZM2G016805	41.3107	GRMZM2G017077	17.7646	GRMZM2G018189	2.47354
GRMZM2G017670	2602.51	GRMZM2G017368	83.9389	GRMZM2G016817	92.5127	GRMZM2G017080	5.51314	GRMZM2G018197	554.691
GRMZM2G017671	3.74462	GRMZM2G017388	55.7354	GRMZM2G016819	1.16368	GRMZM2G017113	3.06286	GRMZM2G018217	98.3231
GRMZM2G017678	4.36872	GRMZM2G017400	10.7442	GRMZM2G016844	1.74552	GRMZM2G017159	4.288	GRMZM2G018223	2.47354
GRMZM2G017682	31.8292	GRMZM2G017404	57.0784	GRMZM2G016858	17.4552	GRMZM2G017186	3.67543	GRMZM2G018228	1.85515
GRMZM2G017730	1.87231	GRMZM2G017409	3.35755	GRMZM2G016866	18.6189	GRMZM2G017187	11.0263	GRMZM2G018238	107.599
GRMZM2G017739	1.24821	GRMZM2G017411	6.71511	GRMZM2G016886	15.7097	GRMZM2G017193	2.45029	GRMZM2G018356	6.80222
GRMZM2G017741	8.11333	GRMZM2G017414	4.02907	GRMZM2G016892	25.0192	GRMZM2G017197	14.7017	GRMZM2G018369	34.0111
GRMZM2G017792	2.49641	GRMZM2G017426	2.01453	GRMZM2G016894	6.40025	GRMZM2G017244	30.016	GRMZM2G018375	38.3398
GRMZM2G017805	10.6097	GRMZM2G017525	2.01453	GRMZM2G016922	1.16368	GRMZM2G017254	12.864	GRMZM2G018398	8.03899
GRMZM2G017821	75.5164	GRMZM2G017528	6.71511	GRMZM2G016926	1.16368	GRMZM2G017266	4.288	GRMZM2G018403	12.3677
GRMZM2G017831	86.7502	GRMZM2G017532	1.34302	GRMZM2G016936	2.32736	GRMZM2G017321	15.3143	GRMZM2G018416	10.5125
GRMZM2G017845	1.24821	GRMZM2G017536	29.5465	GRMZM2G016948	1.16368	GRMZM2G017329	3.67543	GRMZM2G018417	19.7883
GRMZM2G017865	31.2051	GRMZM2G017586	1.34302	GRMZM2G017008	1.16368	GRMZM2G017334	120.064	GRMZM2G018484	24.117
GRMZM2G017882	56.1692	GRMZM2G017593	1.34302	GRMZM2G017016	25.601	GRMZM2G017349	36.1417	GRMZM2G018579	1.23677
GRMZM2G017894	1.24821	GRMZM2G017603	5.37209	GRMZM2G017031	1.74552	GRMZM2G017351	21.44	GRMZM2G018595	2.47354
GRMZM2G017961	247.144	GRMZM2G017606	3.35755	GRMZM2G017045	1.16368	GRMZM2G017368	91.8858	GRMZM2G018607	15.4596
GRMZM2G018004	4.36872	GRMZM2G017624	38.9476	GRMZM2G017077	5.23657	GRMZM2G017388	52.6812	GRMZM2G018678	5.56546
GRMZM2G018006	2.49641	GRMZM2G017643	2.01453	GRMZM2G017080	8.72762	GRMZM2G017400	44.1052	GRMZM2G018689	14.8412
GRMZM2G018020	58.0415	GRMZM2G017647	99.3836	GRMZM2G017089	1.16368	GRMZM2G017404	17.7646	GRMZM2G018716	1.23677
GRMZM2G018027	8.11333	GRMZM2G017670	3453.58	GRMZM2G017113	6.40025	GRMZM2G017409	6.12572	GRMZM2G018770	1.85515
GRMZM2G018044	1.24821	GRMZM2G017671	4.70058	GRMZM2G017145	2.32736	GRMZM2G017411	14.7017	GRMZM2G018771	16.6964
GRMZM2G018074	257.754	GRMZM2G017678	5.37209	GRMZM2G017159	4.07289	GRMZM2G017414	2.45029	GRMZM2G018775	152.741
GRMZM2G018080	7.48923	GRMZM2G017682	23.5029	GRMZM2G017170	1.16368	GRMZM2G017486	1.83771	GRMZM2G018793	8.03899
GRMZM2G018082	3.12051	GRMZM2G017730	1.34302	GRMZM2G017186	1.74552	GRMZM2G017525	2.45029	GRMZM2G018798	47.6156
GRMZM2G018103	313.299	GRMZM2G017741	12.0872	GRMZM2G017187	4.07289	GRMZM2G017528	4.90057	GRMZM2G018837	2.47354
GRMZM2G018126	130.437	GRMZM2G017789	2.01453	GRMZM2G017193	3.49105	GRMZM2G017532	5.51314	GRMZM2G018869	3.7103
GRMZM2G018142	6.86513	GRMZM2G017792	2.01453	GRMZM2G017197	8.72762	GRMZM2G017536	22.0526	GRMZM2G018876	17.3148
GRMZM2G018189	4.36872	GRMZM2G017804	2.01453	GRMZM2G017223	1.16368	GRMZM2G017586	3.06286	GRMZM2G018901	66.1671
GRMZM2G018197	488.672	GRMZM2G017805	8.05813	GRMZM2G017244	15.7097	GRMZM2G017593	3.67543	GRMZM2G018926	3.09192
GRMZM2G018217	69.2754	GRMZM2G017821	81.9243	GRMZM2G017254	6.98209	GRMZM2G017603	12.864	GRMZM2G018929	47.6156
GRMZM2G018223	6.86513	GRMZM2G017831	60.436	GRMZM2G017290	2.32737	GRMZM2G017624	34.9166	GRMZM2G018947	42.6685
GRMZM2G018238	234.663	GRMZM2G017865	68.4941	GRMZM2G017319	3.49105	GRMZM2G017636	4.90057	GRMZM2G018950	348.769
GRMZM2G018254	4.99282	GRMZM2G017882	22.1599	GRMZM2G017321	19.7826	GRMZM2G017643	1.83771	GRMZM2G018955	643.738
GRMZM2G018356	1.24821	GRMZM2G017894	3.35756	GRMZM2G017329	18.0371	GRMZM2G017647	47.7806	GRMZM2G018962	9.27576
GRMZM2G018369	28.7087	GRMZM2G017940	4.02907	GRMZM2G017334	189.098	GRMZM2G017670	2393.32	GRMZM2G018974	1.23677
GRMZM2G018375	1.24821	GRMZM2G017961	216.227	GRMZM2G017349	47.1291	GRMZM2G017671	3.06286	GRMZM2G018992	12.9861
GRMZM2G018403	6.24102	GRMZM2G018004	4.02907	GRMZM2G017351	8.14578	GRMZM2G017678	3.06286	GRMZM2G019039	84.1002
GRMZM2G018416	6.86513	GRMZM2G018006	5.37209	GRMZM2G017355	1.16368	GRMZM2G017682	31.8537	GRMZM2G019056	4.94707
GRMZM2G018417	56.1692	GRMZM2G018020	115.5	GRMZM2G017368	131.496	GRMZM2G017730	3.06286	GRMZM2G019084	42.0501
GRMZM2G018462	6.24102	GRMZM2G018027	12.0872	GRMZM2G017388	33.7468	GRMZM2G017741	6.73829	GRMZM2G019119	19.7883
GRMZM2G018484	11.2338	GRMZM2G018074	130.273	GRMZM2G017400	31.4194	GRMZM2G017792	28.1783	GRMZM2G019121	1.23677
GRMZM2G018573	3.12051	GRMZM2G018080	11.4157	GRMZM2G017404	42.4744	GRMZM2G017805	16.5394	GRMZM2G019144	1.23677
GRMZM2G018579	1.24821	GRMZM2G018103	220.927	GRMZM2G017409	4.65473	GRMZM2G017815	1.22514	GRMZM2G019166	196.028
GRMZM2G018593	1.87231	GRMZM2G018126	67.8226	GRMZM2G017411	2.90921	GRMZM2G017821	124.965	GRMZM2G019171	31.5376
GRMZM2G018607	91.7431	GRMZM2G018142	4.02907	GRMZM2G017414	2.32736	GRMZM2G017831	128.64	GRMZM2G019209	4.94707
GRMZM2G018631	5.61692	GRMZM2G018197	296.808	GRMZM2G017426	2.32737	GRMZM2G017852	6.73829	GRMZM2G019246	21.6434
GRMZM2G018678	32.4533	GRMZM2G018217	96.6976	GRMZM2G017486	4.07289	GRMZM2G017865	27.5657	GRMZM2G019251	4.94707
GRMZM2G018689	22.4677	GRMZM2G018223	5.37209	GRMZM2G017525	2.90921	GRMZM2G017882	25.1154	GRMZM2G019257	16.6964
GRMZM2G018707	4.99282	GRMZM2G018228	1.34302	GRMZM2G017532	3.49105	GRMZM2G017940	1.83771	GRMZM2G019260	1.23677
GRMZM2G018716	82.3815	GRMZM2G018229	4.70058	GRMZM2G017536	20.9463	GRMZM2G017961	39.2046	GRMZM2G019284	173.766
GRMZM2G018757	3.74461	GRMZM2G018238	119.529	GRMZM2G017603	3.49105	GRMZM2G018006	20.8274	GRMZM2G019325	231.894
GRMZM2G018771	9.98564	GRMZM2G018369	36.9331	GRMZM2G017624	32.5831	GRMZM2G018020	120.677	GRMZM2G019353	312.902
GRMZM2G018775	49.9282	GRMZM2G018375	7.38662	GRMZM2G017636	3.49105	GRMZM2G018027	12.864	GRMZM2G019356	1.85515
GRMZM2G018793	25.5882	GRMZM2G018398	4.02907	GRMZM2G017647	45.3836	GRMZM2G018062	1.83771	GRMZM2G019386	22.8802
GRMZM2G018798	41.8149	GRMZM2G018403	11.4157	GRMZM2G017670	829.124	GRMZM2G018074	211.95	GRMZM2G019411	6.80223
GRMZM2G018869	4.99282	GRMZM2G018416	8.72964	GRMZM2G017671	2.90921	GRMZM2G018080	30.6286	GRMZM2G019434	1.85515
GRMZM2G018876	24.34	GRMZM2G018417	38.2761	GRMZM2G017678	3.49105	GRMZM2G018103	140.279	GRMZM2G019468	39.5766
GRMZM2G018901	141.047	GRMZM2G018462	3.35755	GRMZM2G017682	29.6739	GRMZM2G018126	97.3989	GRMZM2G019500	3.09192
GRMZM2G018926	3.74462	GRMZM2G018484	20.8168	GRMZM2G017730	1.16368	GRMZM2G018142	6.12572	GRMZM2G019515	4.94707
GRMZM2G018929	14.9785	GRMZM2G018573	4.70058	GRMZM2G017741	2.32737	GRMZM2G018189	9.18858	GRMZM2G019538	146.557
GRMZM2G018947	42.439	GRMZM2G018579	1.34302	GRMZM2G017792	14.546	GRMZM2G018197	639.525	GRMZM2G019562	206.54
GRMZM2G018950	428.134	GRMZM2G018593	8.05813	GRMZM2G017804	1.16368	GRMZM2G018217	143.954	GRMZM2G019567	3.7103
GRMZM2G018955	511.764	GRMZM2G018595	2.68604	GRMZM2G017805	11.6368	GRMZM2G018223	7.96343	GRMZM2G019571	5.56546
GRMZM2G018962	13.7303	GRMZM2G018607	45.6627	GRMZM2G017821	59.3478	GRMZM2G018238	44.7177	GRMZM2G019596	21.6434
GRMZM2G018971	8.73743	GRMZM2G018678	54.3924	GRMZM2G017831	75.0575	GRMZM2G018314	1.22514	GRMZM2G019621	3.09192
GRMZM2G018974	3.12051	GRMZM2G018689	9.40115	GRMZM2G017845	1.16368	GRMZM2G018356	2.45029	GRMZM2G019681	42.6685
GRMZM2G018992	8.11333	GRMZM2G018716	92.6685	GRMZM2G017852	1.16368	GRMZM2G018366	4.288	GRMZM2G019695	203.448
GRMZM2G019039	33.0774	GRMZM2G018728	2.01453	GRMZM2G017856	9.8913	GRMZM2G018369	39.8172	GRMZM2G019744	16.6964
GRMZM2G019051	10.6097	GRMZM2G018757	1.34302	GRMZM2G017865	55.2749	GRMZM2G018375	2.45029	GRMZM2G019771	2.47354
GRMZM2G019056	3.12051	GRMZM2G018771	20.8168	GRMZM2G017882	50.0384	GRMZM2G018398	2.45029	GRMZM2G019777	3.09192
GRMZM2G019084	26.8364	GRMZM2G018775	147.732	GRMZM2G017961	197.826	GRMZM2G018403	19.6023	GRMZM2G019783	8.65738
GRMZM2G019119	45.5595	GRMZM2G018793	29.5465	GRMZM2G018006	12.8005	GRMZM2G018414	6.73829	GRMZM2G019806	3.09192
GRMZM2G019144	2.49641	GRMZM2G018798	36.9331	GRMZM2G018020	112.877	GRMZM2G018416	12.864	GRMZM2G019819	50.0891
GRMZM2G019166	130.437	GRMZM2G018806	3.35756	GRMZM2G018027	13.9642	GRMZM2G018417	29.4034	GRMZM2G019838	1.23677
GRMZM2G019171	16.2267	GRMZM2G018823	4.02907	GRMZM2G018062	1.16368	GRMZM2G018484	17.7646	GRMZM2G019863	8.65738
GRMZM2G019209	8.11333	GRMZM2G018837	11.4157	GRMZM2G018074	132.66	GRMZM2G018593	7.35086	GRMZM2G019874	3.7103
GRMZM2G019246	31.8292	GRMZM2G018849	3.35756	GRMZM2G018080	30.8376	GRMZM2G018607	112.713	GRMZM2G019876	22.8802
GRMZM2G019257	8.73743	GRMZM2G018869	8.72964	GRMZM2G018103	357.832	GRMZM2G018631	4.288	GRMZM2G019926	2.47354
GRMZM2G019267	1.87231	GRMZM2G018876	15.4448	GRMZM2G018126	79.1304	GRMZM2G018678	1.22514	GRMZM2G019971	3.7103
GRMZM2G019284	141.047	GRMZM2G018901	174.593	GRMZM2G018142	2.32736	GRMZM2G018689	10.4137	GRMZM2G019999	27.2089
GRMZM2G019325	333.271	GRMZM2G018926	6.71511	GRMZM2G018189	1.74552	GRMZM2G018716	1.83771	GRMZM2G020008	4.94707
GRMZM2G019335	1.24821	GRMZM2G018929	26.1889	GRMZM2G018197	288.593	GRMZM2G018770	1.83771	GRMZM2G020054	24.117
GRMZM2G019353	167.884	GRMZM2G018947	53.7209	GRMZM2G018217	13.3824	GRMZM2G018771	11.6389	GRMZM2G020073	1.23677
GRMZM2G019356	12.482	GRMZM2G018950	476.773	GRMZM2G018223	11.6368	GRMZM2G018775	77.7966	GRMZM2G020081	4.94707
GRMZM2G019386	13.1061	GRMZM2G018955	809.842	GRMZM2G018238	58.1841	GRMZM2G018793	61.8697	GRMZM2G020091	2.47354
GRMZM2G019411	26.8364	GRMZM2G018962	7.38662	GRMZM2G018254	3.49105	GRMZM2G018798	59.4194	GRMZM2G020096	108.836
GRMZM2G019413	1.87231	GRMZM2G018971	6.0436	GRMZM2G018356	2.32736	GRMZM2G018823	3.06286	GRMZM2G020104	1.23677
GRMZM2G019468	31.8292	GRMZM2G018974	2.68604	GRMZM2G018369	29.6739	GRMZM2G018837	2.45029	GRMZM2G020140	11.1309
GRMZM2G019500	6.86513	GRMZM2G018992	11.4157	GRMZM2G018375	5.23657	GRMZM2G018869	10.4137	GRMZM2G020142	312.284
GRMZM2G019515	2.49641	GRMZM2G019039	57.0784	GRMZM2G018398	5.81841	GRMZM2G018876	47.7806	GRMZM2G020146	7.42061
GRMZM2G019538	74.8923	GRMZM2G019051	4.70058	GRMZM2G018403	16.8734	GRMZM2G018901	91.8858	GRMZM2G020150	298.061
GRMZM2G019562	406.291	GRMZM2G019056	5.37209	GRMZM2G018414	1.16368	GRMZM2G018926	4.90057	GRMZM2G020187	3.7103
GRMZM2G019567	4.99282	GRMZM2G019084	61.779	GRMZM2G018416	4.07289	GRMZM2G018929	78.4092	GRMZM2G020196	2.47354
GRMZM2G019571	19.3472	GRMZM2G019119	34.9186	GRMZM2G018417	15.7097	GRMZM2G018947	36.1417	GRMZM2G020216	31.5376
GRMZM2G019596	11.8579	GRMZM2G019121	2.01453	GRMZM2G018441	1.16368	GRMZM2G018950	216.85	GRMZM2G020255	17.3148
GRMZM2G019621	1.87231	GRMZM2G019166	124.901	GRMZM2G018573	2.32736	GRMZM2G018955	525.587	GRMZM2G020291	40.195
GRMZM2G019673	1.87231	GRMZM2G019171	45.6628	GRMZM2G018579	2.90921	GRMZM2G018962	16.5394	GRMZM2G020295	144.702
GRMZM2G019681	19.9713	GRMZM2G019209	14.1017	GRMZM2G018593	14.546	GRMZM2G018971	29.4034	GRMZM2G020305	1.85515
GRMZM2G019695	184.734	GRMZM2G019225	2.68604	GRMZM2G018595	2.32736	GRMZM2G018992	8.576	GRMZM2G020409	2.47354
GRMZM2G019744	20.5954	GRMZM2G019246	30.8895	GRMZM2G018607	72.1483	GRMZM2G019039	79.0217	GRMZM2G020411	1.23677
GRMZM2G019777	5.61692	GRMZM2G019251	6.71511	GRMZM2G018631	9.8913	GRMZM2G019056	6.73829	GRMZM2G020438	6.80222
GRMZM2G019783	10.6097	GRMZM2G019257	13.4302	GRMZM2G018689	17.4552	GRMZM2G019084	18.9897	GRMZM2G020446	5.56546
GRMZM2G019799	24.9641	GRMZM2G019267	2.68604	GRMZM2G018706	1.16368	GRMZM2G019119	27.5657	GRMZM2G020450	3.09192
GRMZM2G019806	3.74461	GRMZM2G019284	169.892	GRMZM2G018707	20.3644	GRMZM2G019121	3.67543	GRMZM2G020548	6.18384
GRMZM2G019819	39.9426	GRMZM2G019325	404.25	GRMZM2G018716	14.546	GRMZM2G019144	3.06286	GRMZM2G020553	43.2869
GRMZM2G019838	1.87231	GRMZM2G019335	1.34302	GRMZM2G018728	1.16368	GRMZM2G019166	139.054	GRMZM2G020594	4.32869
GRMZM2G019863	10.6097	GRMZM2G019353	222.27	GRMZM2G018771	20.3644	GRMZM2G019171	36.1417	GRMZM2G020606	22.2618
GRMZM2G019876	14.3544	GRMZM2G019356	7.38662	GRMZM2G018775	93.0946	GRMZM2G019177	1.22514	GRMZM2G020620	19.1699
GRMZM2G019926	3.74462	GRMZM2G019386	32.2325	GRMZM2G018793	21.5281	GRMZM2G019209	9.18858	GRMZM2G020631	12.9861
GRMZM2G019971	4.36872	GRMZM2G019411	11.4157	GRMZM2G018798	41.8926	GRMZM2G019225	1.22514	GRMZM2G020653	11.7493
GRMZM2G019999	33.0774	GRMZM2G019434	2.68604	GRMZM2G018806	4.65473	GRMZM2G019246	69.8332	GRMZM2G020676	6.18384
GRMZM2G020008	3.74461	GRMZM2G019468	46.3343	GRMZM2G018823	1.16368	GRMZM2G019257	29.4034	GRMZM2G020701	4.32869
GRMZM2G020016	4.36872	GRMZM2G019500	2.01453	GRMZM2G018837	1.16368	GRMZM2G019267	4.90057	GRMZM2G020704	9.27576
GRMZM2G020043	1.87231	GRMZM2G019515	4.70058	GRMZM2G018869	7.56393	GRMZM2G019280	2.45029	GRMZM2G020761	5.56546
GRMZM2G020054	44.3113	GRMZM2G019538	104.756	GRMZM2G018876	6.40025	GRMZM2G019284	202.761	GRMZM2G020766	20.4067
GRMZM2G020073	2.49641	GRMZM2G019562	145.046	GRMZM2G018901	104.15	GRMZM2G019325	250.542	GRMZM2G020775	1.85515
GRMZM2G020091	24.9641	GRMZM2G019567	4.70058	GRMZM2G018926	1.16368	GRMZM2G019353	223.589	GRMZM2G020805	6.18384
GRMZM2G020096	197.84	GRMZM2G019571	6.71511	GRMZM2G018929	63.4207	GRMZM2G019356	1.83771	GRMZM2G020814	14.8412
GRMZM2G020104	5.61692	GRMZM2G019596	8.05813	GRMZM2G018947	43.6381	GRMZM2G019386	30.016	GRMZM2G020843	5.56546
GRMZM2G020140	7.48923	GRMZM2G019621	3.35756	GRMZM2G018950	410.198	GRMZM2G019434	5.51314	GRMZM2G020864	2.47354
GRMZM2G020142	30.581	GRMZM2G019673	2.68604	GRMZM2G018955	766.867	GRMZM2G019468	35.5292	GRMZM2G020898	2.47354
GRMZM2G020146	3.12051	GRMZM2G019681	33.5756	GRMZM2G018962	8.14578	GRMZM2G019500	4.288	GRMZM2G020928	24.117
GRMZM2G020150	14.3544	GRMZM2G019689	4.70058	GRMZM2G018971	19.2008	GRMZM2G019515	11.0263	GRMZM2G020938	1.23677
GRMZM2G020201	21.2195	GRMZM2G019695	33.5755	GRMZM2G018992	4.07289	GRMZM2G019538	65.5452	GRMZM2G020940	7.42061
GRMZM2G020216	97.9841	GRMZM2G019744	14.1017	GRMZM2G019039	61.6752	GRMZM2G019562	251.767	GRMZM2G020943	10.5125
GRMZM2G020231	6.24103	GRMZM2G019771	1.34302	GRMZM2G019051	6.98209	GRMZM2G019567	1.83771	GRMZM2G020976	102.652
GRMZM2G020244	1.24821	GRMZM2G019777	4.70058	GRMZM2G019056	7.56394	GRMZM2G019571	1.83771	GRMZM2G020996	35.2479
GRMZM2G020255	10.6097	GRMZM2G019783	26.1889	GRMZM2G019084	30.8376	GRMZM2G019596	36.1417	GRMZM2G021015	24.117
GRMZM2G020291	41.1908	GRMZM2G019799	24.8459	GRMZM2G019119	26.7647	GRMZM2G019621	5.51314	GRMZM2G021035	8.65738
GRMZM2G020295	73.02	GRMZM2G019819	12.7587	GRMZM2G019121	1.16368	GRMZM2G019681	36.1417	GRMZM2G021055	2.47354
GRMZM2G020305	9.98564	GRMZM2G019863	8.72964	GRMZM2G019144	1.74552	GRMZM2G019695	230.327	GRMZM2G021074	78.5348
GRMZM2G020357	1.87231	GRMZM2G019876	14.1017	GRMZM2G019166	129.169	GRMZM2G019744	35.5292	GRMZM2G021095	2.47354
GRMZM2G020409	3.74461	GRMZM2G019926	1.34302	GRMZM2G019171	45.9655	GRMZM2G019771	3.06286	GRMZM2G021110	6.18384
GRMZM2G020438	12.482	GRMZM2G019971	2.68604	GRMZM2G019173	1.16368	GRMZM2G019777	4.90057	GRMZM2G021129	58.7465
GRMZM2G020446	4.99282	GRMZM2G019999	30.8895	GRMZM2G019209	26.1828	GRMZM2G019783	18.3772	GRMZM2G021149	11.1309
GRMZM2G020450	16.2267	GRMZM2G020008	5.37209	GRMZM2G019225	1.74552	GRMZM2G019799	71.6709	GRMZM2G021170	8.03899
GRMZM2G020548	8.11333	GRMZM2G020043	1.34302	GRMZM2G019246	51.202	GRMZM2G019806	1.83771	GRMZM2G021194	21.0251
GRMZM2G020553	43.0631	GRMZM2G020054	25.5174	GRMZM2G019257	14.546	GRMZM2G019807	1.22514	GRMZM2G021219	14.2228
GRMZM2G020594	6.86513	GRMZM2G020073	2.68604	GRMZM2G019267	1.74552	GRMZM2G019819	52.6812	GRMZM2G021243	190.462
GRMZM2G020606	54.2969	GRMZM2G020091	26.8604	GRMZM2G019284	155.352	GRMZM2G019863	10.4137	GRMZM2G021270	4.32869
GRMZM2G020620	29.3328	GRMZM2G020096	279.349	GRMZM2G019325	247.864	GRMZM2G019874	1.83771	GRMZM2G021299	31.5376
GRMZM2G020631	19.3472	GRMZM2G020104	5.37209	GRMZM2G019335	2.32737	GRMZM2G019876	11.6389	GRMZM2G021331	32.7744
GRMZM2G020653	14.9785	GRMZM2G020140	23.5029	GRMZM2G019353	126.26	GRMZM2G019926	1.83771	GRMZM2G021378	34.0111
GRMZM2G020661	2.49641	GRMZM2G020142	37.6046	GRMZM2G019356	12.8005	GRMZM2G019971	1.83771	GRMZM2G021406	254.774
GRMZM2G020676	7.48923	GRMZM2G020146	9.40115	GRMZM2G019386	20.9463	GRMZM2G019986	2.45029	GRMZM2G021436	8.65738
GRMZM2G020701	1.87231	GRMZM2G020150	55.0639	GRMZM2G019411	41.3107	GRMZM2G019999	69.2206	GRMZM2G021464	2.47354
GRMZM2G020704	5.61692	GRMZM2G020187	57.7499	GRMZM2G019413	2.32736	GRMZM2G020008	2.45029	GRMZM2G021470	46.3788
GRMZM2G020761	6.86513	GRMZM2G020201	22.8314	GRMZM2G019434	2.90921	GRMZM2G020054	11.6389	GRMZM2G021514	1.23677
GRMZM2G020766	15.6026	GRMZM2G020216	151.09	GRMZM2G019468	47.1291	GRMZM2G020081	4.90057	GRMZM2G021517	6.18384
GRMZM2G020805	3.12051	GRMZM2G020255	15.4448	GRMZM2G019500	2.90921	GRMZM2G020091	2.45029	GRMZM2G021549	22.8802
GRMZM2G020814	19.3472	GRMZM2G020291	35.5901	GRMZM2G019515	6.40025	GRMZM2G020096	236.453	GRMZM2G021567	1.85515
GRMZM2G020840	12.482	GRMZM2G020295	120.872	GRMZM2G019538	33.7468	GRMZM2G020104	14.7017	GRMZM2G021598	2.47354
GRMZM2G020864	1.87231	GRMZM2G020305	10.0727	GRMZM2G019562	508.529	GRMZM2G020140	19.6023	GRMZM2G021617	1.23677
GRMZM2G020898	4.36872	GRMZM2G020357	12.7587	GRMZM2G019567	1.16368	GRMZM2G020142	225.426	GRMZM2G021619	21.0251
GRMZM2G020920	5.61692	GRMZM2G020409	5.37209	GRMZM2G019571	5.23657	GRMZM2G020146	2.45029	GRMZM2G021661	6.80222
GRMZM2G020928	4.99282	GRMZM2G020411	2.01453	GRMZM2G019596	18.0371	GRMZM2G020150	182.546	GRMZM2G021674	5.56546
GRMZM2G020938	17.4749	GRMZM2G020438	10.0727	GRMZM2G019621	2.90921	GRMZM2G020156	2.45029	GRMZM2G021687	6.80222
GRMZM2G020940	4.36872	GRMZM2G020446	14.7732	GRMZM2G019673	1.74552	GRMZM2G020187	108.425	GRMZM2G021725	9.89415
GRMZM2G020943	4.99282	GRMZM2G020450	16.1163	GRMZM2G019681	30.8376	GRMZM2G020216	64.9326	GRMZM2G021777	23.4986
GRMZM2G020976	86.1261	GRMZM2G020548	14.1017	GRMZM2G019695	110.55	GRMZM2G020231	3.67543	GRMZM2G021784	24.117
GRMZM2G020982	36.1979	GRMZM2G020553	60.436	GRMZM2G019744	23.2736	GRMZM2G020255	10.4137	GRMZM2G021786	22.8802
GRMZM2G020986	1.24821	GRMZM2G020594	8.05813	GRMZM2G019771	1.16368	GRMZM2G020291	20.8274	GRMZM2G021796	1.23677
GRMZM2G020996	91.119	GRMZM2G020606	38.9476	GRMZM2G019777	7.56393	GRMZM2G020295	174.583	GRMZM2G021816	525.008
GRMZM2G021015	31.8292	GRMZM2G020620	25.5174	GRMZM2G019783	12.8005	GRMZM2G020305	9.18858	GRMZM2G021822	3.7103
GRMZM2G021035	14.3544	GRMZM2G020631	18.8023	GRMZM2G019799	65.1662	GRMZM2G020357	56.3566	GRMZM2G021831	3.09192
GRMZM2G021044	1.24821	GRMZM2G020653	11.4157	GRMZM2G019806	4.07289	GRMZM2G020409	1.83771	GRMZM2G021849	41.4317
GRMZM2G021074	58.6656	GRMZM2G020661	2.68604	GRMZM2G019819	44.8018	GRMZM2G020411	11.6389	GRMZM2G021864	12.3677
GRMZM2G021095	9.98564	GRMZM2G020676	1.34302	GRMZM2G019838	2.90921	GRMZM2G020433	1.83771	GRMZM2G021877	202.212
GRMZM2G021110	88.6226	GRMZM2G020701	5.37209	GRMZM2G019863	13.9642	GRMZM2G020438	10.4137	GRMZM2G021879	8.03899
GRMZM2G021129	73.02	GRMZM2G020704	5.37209	GRMZM2G019874	8.72762	GRMZM2G020446	18.3772	GRMZM2G021885	5.56546
GRMZM2G021149	9.98564	GRMZM2G020761	6.71511	GRMZM2G019876	18.6189	GRMZM2G020450	7.35086	GRMZM2G021912	1.23677
GRMZM2G021170	94.8636	GRMZM2G020766	10.7442	GRMZM2G019926	2.90921	GRMZM2G020548	11.6389	GRMZM2G021921	2.47354
GRMZM2G021194	24.9641	GRMZM2G020805	4.02907	GRMZM2G019971	3.49105	GRMZM2G020553	74.1212	GRMZM2G022019	353.097
GRMZM2G021219	8.73743	GRMZM2G020814	30.8895	GRMZM2G019999	69.8209	GRMZM2G020574	1.22514	GRMZM2G022032	37.103
GRMZM2G021243	146.04	GRMZM2G020840	13.4302	GRMZM2G020008	2.90921	GRMZM2G020594	2.45029	GRMZM2G022041	49.4707
GRMZM2G021270	41.8149	GRMZM2G020920	6.71511	GRMZM2G020034	1.16368	GRMZM2G020606	18.3772	GRMZM2G022052	217.053
GRMZM2G021299	105.473	GRMZM2G020928	8.05813	GRMZM2G020054	12.8005	GRMZM2G020620	25.728	GRMZM2G022054	7.42061
GRMZM2G021313	3.12051	GRMZM2G020938	24.1744	GRMZM2G020073	2.90921	GRMZM2G020631	2.45029	GRMZM2G022065	6.18384
GRMZM2G021331	89.2467	GRMZM2G020940	2.01453	GRMZM2G020081	1.16368	GRMZM2G020653	4.90057	GRMZM2G022101	3.09192
GRMZM2G021364	1.24821	GRMZM2G020943	15.4448	GRMZM2G020091	12.8005	GRMZM2G020661	1.83771	GRMZM2G022107	43.2869
GRMZM2G021378	40.5667	GRMZM2G020976	51.0348	GRMZM2G020096	368.887	GRMZM2G020676	6.12572	GRMZM2G022159	1.23677
GRMZM2G021406	377.582	GRMZM2G020982	26.1889	GRMZM2G020104	8.72762	GRMZM2G020761	6.12572	GRMZM2G022175	22.2618
GRMZM2G021436	18.7231	GRMZM2G020996	62.4505	GRMZM2G020140	33.7468	GRMZM2G020766	4.288	GRMZM2G022181	12.9861
GRMZM2G021464	2.49641	GRMZM2G020998	2.01453	GRMZM2G020142	327.577	GRMZM2G020775	4.90057	GRMZM2G022213	3.09192
GRMZM2G021470	28.0846	GRMZM2G021015	6.71511	GRMZM2G020146	2.90921	GRMZM2G020805	1.22514	GRMZM2G022229	10.5125
GRMZM2G021482	1.24821	GRMZM2G021035	5.37209	GRMZM2G020150	41.3107	GRMZM2G020814	23.8903	GRMZM2G022248	128.006
GRMZM2G021517	9.36154	GRMZM2G021074	30.8895	GRMZM2G020156	2.90921	GRMZM2G020840	26.9532	GRMZM2G022252	15.4596
GRMZM2G021549	4.36872	GRMZM2G021095	3.35756	GRMZM2G020187	2.90921	GRMZM2G020843	3.67543	GRMZM2G022258	45.142
GRMZM2G021567	1.87231	GRMZM2G021110	56.4069	GRMZM2G020196	2.90921	GRMZM2G020928	6.12572	GRMZM2G022266	1.23677
GRMZM2G021598	1.87231	GRMZM2G021129	122.886	GRMZM2G020201	8.14578	GRMZM2G020938	3.06286	GRMZM2G022269	10.5125
GRMZM2G021619	6.86513	GRMZM2G021149	10.0727	GRMZM2G020216	102.404	GRMZM2G020940	12.2514	GRMZM2G022275	73.5877
GRMZM2G021661	3.12051	GRMZM2G021170	67.1511	GRMZM2G020231	20.3644	GRMZM2G020943	15.3143	GRMZM2G022279	1.23677
GRMZM2G021674	1.24821	GRMZM2G021194	55.7354	GRMZM2G020255	14.546	GRMZM2G020976	113.326	GRMZM2G022283	4.32869
GRMZM2G021687	16.8508	GRMZM2G021219	25.5174	GRMZM2G020291	25.0192	GRMZM2G020982	52.0686	GRMZM2G022298	104.507
GRMZM2G021725	2.49641	GRMZM2G021243	143.703	GRMZM2G020295	171.643	GRMZM2G020996	34.304	GRMZM2G022365	43.2869
GRMZM2G021777	27.4605	GRMZM2G021270	26.8604	GRMZM2G020305	2.32736	GRMZM2G021015	9.80115	GRMZM2G022402	14.2228
GRMZM2G021784	46.1836	GRMZM2G021299	116.171	GRMZM2G020357	1.16368	GRMZM2G021035	18.9897	GRMZM2G022403	4.32869
GRMZM2G021786	4.99282	GRMZM2G021313	4.70058	GRMZM2G020366	1.16368	GRMZM2G021044	2.45029	GRMZM2G022413	34.0111
GRMZM2G021802	3.12051	GRMZM2G021319	2.01453	GRMZM2G020409	3.49105	GRMZM2G021074	135.991	GRMZM2G022453	120.585
GRMZM2G021816	455.595	GRMZM2G021331	41.6337	GRMZM2G020438	5.23657	GRMZM2G021107	3.67543	GRMZM2G022470	1.85515
GRMZM2G021822	3.12051	GRMZM2G021378	76.5522	GRMZM2G020446	10.4731	GRMZM2G021110	15.3143	GRMZM2G022499	30.3008
GRMZM2G021849	41.8149	GRMZM2G021406	165.863	GRMZM2G020450	8.14578	GRMZM2G021129	43.4926	GRMZM2G022538	1.23677
GRMZM2G021864	60.5379	GRMZM2G021436	19.4738	GRMZM2G020548	15.7097	GRMZM2G021149	25.1154	GRMZM2G022547	94.6128
GRMZM2G021877	221.556	GRMZM2G021464	1.34302	GRMZM2G020553	68.6573	GRMZM2G021170	12.2514	GRMZM2G022563	17.3148
GRMZM2G021881	2.49641	GRMZM2G021470	35.5901	GRMZM2G020594	8.14578	GRMZM2G021194	61.8697	GRMZM2G022611	14.2228
GRMZM2G021885	14.9785	GRMZM2G021482	3.35756	GRMZM2G020606	12.8005	GRMZM2G021219	97.3989	GRMZM2G022619	11.1309
GRMZM2G021921	18.7231	GRMZM2G021483	1.34302	GRMZM2G020620	25.601	GRMZM2G021243	145.792	GRMZM2G022645	55.6546
GRMZM2G022019	263.995	GRMZM2G021514	1.34302	GRMZM2G020631	20.3644	GRMZM2G021270	4.90057	GRMZM2G022694	56.8913
GRMZM2G022032	43.0631	GRMZM2G021517	10.0727	GRMZM2G020653	13.3823	GRMZM2G021299	49.0057	GRMZM2G022710	17.9331
GRMZM2G022041	19.9713	GRMZM2G021549	17.4593	GRMZM2G020676	1.74552	GRMZM2G021313	4.90057	GRMZM2G022726	1.23677
GRMZM2G022052	232.79	GRMZM2G021598	6.0436	GRMZM2G020704	1.74552	GRMZM2G021331	41.0423	GRMZM2G022777	119.348
GRMZM2G022061	1.87231	GRMZM2G021619	12.7587	GRMZM2G020761	27.9284	GRMZM2G021378	52.0686	GRMZM2G022782	11.7493
GRMZM2G022065	6.24103	GRMZM2G021621	1.34302	GRMZM2G020766	23.8555	GRMZM2G021406	324.663	GRMZM2G022793	6.18384
GRMZM2G022101	1.24821	GRMZM2G021661	6.71511	GRMZM2G020775	1.74552	GRMZM2G021436	12.864	GRMZM2G022804	30.3008
GRMZM2G022107	36.1979	GRMZM2G021674	18.1308	GRMZM2G020805	1.74552	GRMZM2G021464	2.45029	GRMZM2G022820	275.799
GRMZM2G022159	1.87231	GRMZM2G021687	5.37209	GRMZM2G020814	12.8005	GRMZM2G021470	64.32	GRMZM2G022856	5.56546
GRMZM2G022175	54.2969	GRMZM2G021725	2.01453	GRMZM2G020840	43.0562	GRMZM2G021517	11.0263	GRMZM2G022897	16.078
GRMZM2G022181	16.8508	GRMZM2G021777	12.7587	GRMZM2G020843	5.23657	GRMZM2G021549	27.5657	GRMZM2G022921	1.85515
GRMZM2G022206	6.86513	GRMZM2G021784	21.4884	GRMZM2G020864	4.07289	GRMZM2G021567	2.45029	GRMZM2G022926	9.27576
GRMZM2G022213	27.4605	GRMZM2G021786	16.1163	GRMZM2G020898	4.07289	GRMZM2G021619	25.1154	GRMZM2G022945	77.298
GRMZM2G022229	13.1062	GRMZM2G021816	226.299	GRMZM2G020920	3.49105	GRMZM2G021621	1.22514	GRMZM2G022947	151.504
GRMZM2G022248	80.5092	GRMZM2G021822	7.38662	GRMZM2G020928	7.56394	GRMZM2G021661	1.83771	GRMZM2G022972	5.56546
GRMZM2G022252	11.2338	GRMZM2G021831	1.34302	GRMZM2G020938	6.98209	GRMZM2G021674	6.73829	GRMZM2G022987	60.6016
GRMZM2G022258	66.779	GRMZM2G021849	84.6104	GRMZM2G020940	10.4731	GRMZM2G021687	6.73829	GRMZM2G022997	2.47354
GRMZM2G022269	16.2267	GRMZM2G021864	55.7354	GRMZM2G020943	14.546	GRMZM2G021725	7.96343	GRMZM2G023008	117.493
GRMZM2G022275	73.02	GRMZM2G021877	105.427	GRMZM2G020976	86.6943	GRMZM2G021777	23.8903	GRMZM2G023020	32.7744
GRMZM2G022279	18.7231	GRMZM2G021879	2.01453	GRMZM2G020982	68.0754	GRMZM2G021784	28.1783	GRMZM2G023023	1.23677
GRMZM2G022298	101.105	GRMZM2G021881	4.02907	GRMZM2G020986	2.32736	GRMZM2G021786	8.576	GRMZM2G023037	17.9331
GRMZM2G022313	1.87231	GRMZM2G021885	5.37209	GRMZM2G020996	34.9105	GRMZM2G021794	3.67543	GRMZM2G023049	1.85515
GRMZM2G022365	31.2051	GRMZM2G021912	2.68604	GRMZM2G020998	6.40025	GRMZM2G021802	3.67543	GRMZM2G023071	2.47354
GRMZM2G022402	4.36872	GRMZM2G021921	12.0872	GRMZM2G021015	8.72762	GRMZM2G021816	335.077	GRMZM2G023073	1.23677
GRMZM2G022403	4.36872	GRMZM2G022019	203.468	GRMZM2G021035	10.4731	GRMZM2G021822	7.35086	GRMZM2G023081	1.85515
GRMZM2G022413	81.1333	GRMZM2G022032	58.4215	GRMZM2G021055	1.74552	GRMZM2G021849	50.2309	GRMZM2G023105	2.47354
GRMZM2G022453	102.353	GRMZM2G022041	22.1599	GRMZM2G021074	45.3836	GRMZM2G021864	77.7966	GRMZM2G023110	18.5515
GRMZM2G022499	29.9569	GRMZM2G022052	225.628	GRMZM2G021095	2.90921	GRMZM2G021877	202.149	GRMZM2G023163	7.42061
GRMZM2G022547	132.934	GRMZM2G022061	1.34302	GRMZM2G021110	32.5831	GRMZM2G021879	1.83771	GRMZM2G023194	116.256
GRMZM2G022563	13.1062	GRMZM2G022065	4.02907	GRMZM2G021129	174.552	GRMZM2G021881	1.83771	GRMZM2G023232	152.122
GRMZM2G022611	12.482	GRMZM2G022107	34.9186	GRMZM2G021149	9.30946	GRMZM2G021912	3.67543	GRMZM2G023239	69.259
GRMZM2G022619	9.36154	GRMZM2G022159	6.0436	GRMZM2G021170	29.6739	GRMZM2G021921	7.96343	GRMZM2G023242	1.23677
GRMZM2G022629	3.74461	GRMZM2G022162	1.34302	GRMZM2G021194	122.769	GRMZM2G022019	264.631	GRMZM2G023257	40.195
GRMZM2G022645	31.2051	GRMZM2G022175	31.561	GRMZM2G021219	54.6931	GRMZM2G022032	128.64	GRMZM2G023275	3.7103
GRMZM2G022694	43.6872	GRMZM2G022181	32.2325	GRMZM2G021243	144.297	GRMZM2G022041	30.016	GRMZM2G023285	1.23677
GRMZM2G022710	14.3544	GRMZM2G022213	16.1163	GRMZM2G021270	25.601	GRMZM2G022052	196.635	GRMZM2G023313	48.234
GRMZM2G022777	207.826	GRMZM2G022229	18.1308	GRMZM2G021299	65.7481	GRMZM2G022054	11.6389	GRMZM2G023335	1.85515
GRMZM2G022782	8.11333	GRMZM2G022242	3.35755	GRMZM2G021313	2.90921	GRMZM2G022061	1.22514	GRMZM2G023346	2.47354
GRMZM2G022793	41.1908	GRMZM2G022248	61.779	GRMZM2G021319	1.16368	GRMZM2G022065	7.96343	GRMZM2G023364	19.7883
GRMZM2G022799	1.24821	GRMZM2G022252	11.4157	GRMZM2G021331	90.1854	GRMZM2G022101	3.06286	GRMZM2G023372	9.27576
GRMZM2G022804	2.49641	GRMZM2G022258	33.5756	GRMZM2G021378	60.5115	GRMZM2G022107	38.592	GRMZM2G023418	84.1002
GRMZM2G022820	278.974	GRMZM2G022269	20.1453	GRMZM2G021406	429.981	GRMZM2G022159	1.22514	GRMZM2G023444	4.94707
GRMZM2G022856	14.3544	GRMZM2G022275	56.4069	GRMZM2G021422	6.40025	GRMZM2G022175	17.7646	GRMZM2G023520	184.897
GRMZM2G022892	1.24821	GRMZM2G022279	6.71511	GRMZM2G021464	1.74552	GRMZM2G022181	72.896	GRMZM2G023528	2.47354
GRMZM2G022897	4.36872	GRMZM2G022283	4.02907	GRMZM2G021470	50.6202	GRMZM2G022213	1.83771	GRMZM2G023585	175.621
GRMZM2G022926	8.11333	GRMZM2G022298	118.186	GRMZM2G021482	1.16368	GRMZM2G022224	2.45029	GRMZM2G023591	1.23677
GRMZM2G022945	107.97	GRMZM2G022313	2.68604	GRMZM2G021517	4.65473	GRMZM2G022248	116.389	GRMZM2G023625	11.1309
GRMZM2G022947	161.018	GRMZM2G022365	35.5901	GRMZM2G021549	26.1829	GRMZM2G022252	9.18858	GRMZM2G023636	3.09192
GRMZM2G022972	1.24821	GRMZM2G022368	1.34302	GRMZM2G021619	12.8005	GRMZM2G022253	2.45029	GRMZM2G023638	1.85515
GRMZM2G022987	27.4605	GRMZM2G022383	2.68604	GRMZM2G021621	1.16368	GRMZM2G022258	42.2674	GRMZM2G023667	113.164
GRMZM2G022997	4.36872	GRMZM2G022398	2.68604	GRMZM2G021687	11.6368	GRMZM2G022269	9.18858	GRMZM2G023694	17.3148
GRMZM2G023008	52.4246	GRMZM2G022402	5.37209	GRMZM2G021725	1.74552	GRMZM2G022275	81.472	GRMZM2G023711	25.9721
GRMZM2G023020	38.0703	GRMZM2G022403	2.01453	GRMZM2G021777	15.1279	GRMZM2G022279	26.9532	GRMZM2G023786	3.7103
GRMZM2G023023	1.24821	GRMZM2G022413	50.3633	GRMZM2G021784	24.4373	GRMZM2G022283	1.22514	GRMZM2G023791	3.09192
GRMZM2G023037	18.099	GRMZM2G022453	116.843	GRMZM2G021786	12.8005	GRMZM2G022298	128.64	GRMZM2G023833	160.161
GRMZM2G023051	2.49641	GRMZM2G022470	6.71511	GRMZM2G021794	3.49105	GRMZM2G022313	3.06286	GRMZM2G023836	1.23677
GRMZM2G023071	2.49641	GRMZM2G022499	10.7442	GRMZM2G021796	2.32736	GRMZM2G022347	1.83771	GRMZM2G023884	11.7493
GRMZM2G023105	3.12051	GRMZM2G022547	66.4796	GRMZM2G021802	1.74552	GRMZM2G022365	44.1052	GRMZM2G023906	52.5626
GRMZM2G023110	28.0846	GRMZM2G022563	14.7732	GRMZM2G021816	265.32	GRMZM2G022368	1.22514	GRMZM2G023970	9.89414
GRMZM2G023133	1.87231	GRMZM2G022611	8.72964	GRMZM2G021822	6.40025	GRMZM2G022383	3.67543	GRMZM2G023982	8.65738
GRMZM2G023163	153.529	GRMZM2G022619	7.38662	GRMZM2G021849	57.6023	GRMZM2G022398	1.22514	GRMZM2G023983	4.32869
GRMZM2G023194	79.8851	GRMZM2G022629	3.35755	GRMZM2G021864	73.312	GRMZM2G022413	154.981	GRMZM2G023988	18.5515
GRMZM2G023204	9.36154	GRMZM2G022645	16.1163	GRMZM2G021877	173.97	GRMZM2G022442	4.288	GRMZM2G024005	99.5598
GRMZM2G023214	1.24821	GRMZM2G022662	3.35756	GRMZM2G021879	1.16368	GRMZM2G022453	120.064	GRMZM2G024051	6.80222
GRMZM2G023232	134.182	GRMZM2G022694	53.7209	GRMZM2G021881	1.74552	GRMZM2G022470	11.0263	GRMZM2G024073	5.56546
GRMZM2G023239	48.68	GRMZM2G022710	13.4302	GRMZM2G021885	9.8913	GRMZM2G022499	23.2777	GRMZM2G024099	2.47354
GRMZM2G023242	3.12051	GRMZM2G022777	345.157	GRMZM2G021912	1.16368	GRMZM2G022538	2.45029	GRMZM2G024104	2.47354
GRMZM2G023257	26.8364	GRMZM2G022782	12.0872	GRMZM2G021921	13.3823	GRMZM2G022547	65.5452	GRMZM2G024131	16.078
GRMZM2G023275	9.98564	GRMZM2G022793	36.2616	GRMZM2G022019	151.279	GRMZM2G022563	22.0526	GRMZM2G024151	11.7493
GRMZM2G023313	31.2051	GRMZM2G022799	2.68604	GRMZM2G022032	110.55	GRMZM2G022611	12.2514	GRMZM2G024159	51.3259
GRMZM2G023335	3.74461	GRMZM2G022804	18.8023	GRMZM2G022041	9.30946	GRMZM2G022619	12.864	GRMZM2G024180	13.6044
GRMZM2G023347	1.24821	GRMZM2G022820	290.093	GRMZM2G022052	322.922	GRMZM2G022627	1.83771	GRMZM2G024196	1.23677
GRMZM2G023364	13.1061	GRMZM2G022856	16.1163	GRMZM2G022054	5.23657	GRMZM2G022629	1.22514	GRMZM2G024211	9.27576
GRMZM2G023372	9.98564	GRMZM2G022897	4.70058	GRMZM2G022061	6.98209	GRMZM2G022645	6.12572	GRMZM2G024245	3.7103
GRMZM2G023392	1.24821	GRMZM2G022921	3.35756	GRMZM2G022065	6.98209	GRMZM2G022651	2.45029	GRMZM2G024247	1.23677
GRMZM2G023418	73.6441	GRMZM2G022926	1.34302	GRMZM2G022101	9.30946	GRMZM2G022662	1.22514	GRMZM2G024264	8.65738
GRMZM2G023444	2.49641	GRMZM2G022945	71.1802	GRMZM2G022107	29.0921	GRMZM2G022679	3.06286	GRMZM2G024267	28.4457
GRMZM2G023520	47.4318	GRMZM2G022947	151.09	GRMZM2G022159	2.32736	GRMZM2G022694	32.4663	GRMZM2G024293	219.526
GRMZM2G023528	1.87231	GRMZM2G022972	2.68604	GRMZM2G022175	27.9284	GRMZM2G022710	4.288	GRMZM2G024303	17.9331
GRMZM2G023585	45.5595	GRMZM2G022974	2.68604	GRMZM2G022181	22.11	GRMZM2G022777	79.0217	GRMZM2G024310	8.65738
GRMZM2G023625	13.7303	GRMZM2G022987	47.0058	GRMZM2G022206	1.74552	GRMZM2G022782	11.0263	GRMZM2G024312	1.85515
GRMZM2G023636	1.24821	GRMZM2G022997	4.02907	GRMZM2G022213	18.6189	GRMZM2G022793	12.2514	GRMZM2G024315	125.532
GRMZM2G023667	91.119	GRMZM2G023008	122.215	GRMZM2G022224	1.16368	GRMZM2G022799	2.45029	GRMZM2G024331	1.85515
GRMZM2G023694	4.36872	GRMZM2G023020	42.9767	GRMZM2G022229	1.16368	GRMZM2G022804	1.83771	GRMZM2G024348	24.117
GRMZM2G023711	42.439	GRMZM2G023023	1.34302	GRMZM2G022242	1.74552	GRMZM2G022820	99.8492	GRMZM2G024354	1571.31
GRMZM2G023786	5.61692	GRMZM2G023037	76.5523	GRMZM2G022248	51.202	GRMZM2G022836	6.73829	GRMZM2G024391	5.56546
GRMZM2G023791	13.1062	GRMZM2G023049	5.37209	GRMZM2G022252	7.56394	GRMZM2G022841	1.22514	GRMZM2G024444	10.5125
GRMZM2G023813	7.48923	GRMZM2G023071	2.01453	GRMZM2G022258	61.0933	GRMZM2G022856	30.016	GRMZM2G024451	3.09192
GRMZM2G023833	5.61692	GRMZM2G023105	6.71511	GRMZM2G022269	6.40025	GRMZM2G022859	4.90057	GRMZM2G024484	149.649
GRMZM2G023836	1.24821	GRMZM2G023110	28.875	GRMZM2G022275	56.4386	GRMZM2G022884	1.22514	GRMZM2G024517	1.85515
GRMZM2G023863	24.9641	GRMZM2G023163	179.293	GRMZM2G022279	9.30946	GRMZM2G022897	5.51314	GRMZM2G024530	40.8133
GRMZM2G023884	14.9785	GRMZM2G023194	87.9679	GRMZM2G022283	3.49105	GRMZM2G022921	1.83771	GRMZM2G024533	3.09192
GRMZM2G023899	1.87231	GRMZM2G023204	8.05813	GRMZM2G022298	83.2033	GRMZM2G022945	88.2103	GRMZM2G024548	1.85515
GRMZM2G023906	80.5092	GRMZM2G023232	210.183	GRMZM2G022313	3.49105	GRMZM2G022947	144.567	GRMZM2G024550	111.309
GRMZM2G023970	7.48923	GRMZM2G023239	68.4941	GRMZM2G022365	28.5102	GRMZM2G022987	86.9852	GRMZM2G024571	4.32869
GRMZM2G023982	4.36872	GRMZM2G023242	4.02907	GRMZM2G022383	1.16368	GRMZM2G022997	5.51314	GRMZM2G024576	2.47354
GRMZM2G023983	4.36872	GRMZM2G023257	24.8459	GRMZM2G022398	1.16368	GRMZM2G023008	37.9794	GRMZM2G024607	1.23677
GRMZM2G023988	28.7087	GRMZM2G023275	3.35755	GRMZM2G022402	1.16368	GRMZM2G023020	45.3303	GRMZM2G024612	2.47354
GRMZM2G024005	11.8579	GRMZM2G023285	1.34302	GRMZM2G022403	2.90921	GRMZM2G023037	48.3932	GRMZM2G024641	1.23677
GRMZM2G024051	2.49641	GRMZM2G023291	2.01453	GRMZM2G022413	171.643	GRMZM2G023049	6.73829	GRMZM2G024647	17.3148
GRMZM2G024073	1.24821	GRMZM2G023293	1.34302	GRMZM2G022453	140.806	GRMZM2G023071	4.288	GRMZM2G024655	3.09192
GRMZM2G024099	1.24821	GRMZM2G023313	138.331	GRMZM2G022499	19.2008	GRMZM2G023105	4.288	GRMZM2G024657	34.6295
GRMZM2G024104	1.24821	GRMZM2G023335	3.35756	GRMZM2G022514	1.74552	GRMZM2G023110	7.96343	GRMZM2G024686	9.27576
GRMZM2G024109	1.24821	GRMZM2G023347	2.01453	GRMZM2G022547	104.15	GRMZM2G023163	37.9794	GRMZM2G024693	4.94707
GRMZM2G024131	9.98564	GRMZM2G023364	32.2325	GRMZM2G022563	5.81841	GRMZM2G023190	4.288	GRMZM2G024708	1.85515
GRMZM2G024151	10.6097	GRMZM2G023372	22.8314	GRMZM2G022611	7.56394	GRMZM2G023194	133.541	GRMZM2G024718	999.927
GRMZM2G024159	54.2969	GRMZM2G023418	124.23	GRMZM2G022619	6.40025	GRMZM2G023204	9.18858	GRMZM2G024775	1.23677
GRMZM2G024180	52.4246	GRMZM2G023444	3.35756	GRMZM2G022629	5.81841	GRMZM2G023214	2.45029	GRMZM2G024806	7.42061
GRMZM2G024196	1.24821	GRMZM2G023520	65.1366	GRMZM2G022662	4.65473	GRMZM2G023232	328.338	GRMZM2G024808	4.94707
GRMZM2G024211	14.9785	GRMZM2G023528	2.68604	GRMZM2G022679	1.74552	GRMZM2G023239	41.6549	GRMZM2G024811	104.507
GRMZM2G024245	1.87231	GRMZM2G023585	75.8807	GRMZM2G022694	41.8926	GRMZM2G023257	20.8274	GRMZM2G024838	39.5766
GRMZM2G024264	28.7087	GRMZM2G023625	14.1017	GRMZM2G022710	9.8913	GRMZM2G023275	7.96343	GRMZM2G024851	83.4819
GRMZM2G024267	12.482	GRMZM2G023652	1.34302	GRMZM2G022777	80.2941	GRMZM2G023289	1.22514	GRMZM2G024882	38.3398
GRMZM2G024293	93.6154	GRMZM2G023667	69.1656	GRMZM2G022782	8.72762	GRMZM2G023291	1.22514	GRMZM2G024958	9.27576
GRMZM2G024303	47.4318	GRMZM2G023694	4.02907	GRMZM2G022793	27.3465	GRMZM2G023313	81.472	GRMZM2G024973	22.8802
GRMZM2G024310	6.86513	GRMZM2G023711	16.1163	GRMZM2G022820	94.2583	GRMZM2G023364	45.3303	GRMZM2G024976	68.0222
GRMZM2G024315	147.288	GRMZM2G023748	1.34302	GRMZM2G022836	1.74552	GRMZM2G023372	21.44	GRMZM2G024992	2.47354
GRMZM2G024331	4.99282	GRMZM2G023786	4.70058	GRMZM2G022856	29.6739	GRMZM2G023392	2.45029	GRMZM2G025002	2.47354
GRMZM2G024348	11.858	GRMZM2G023791	12.0872	GRMZM2G022892	1.74552	GRMZM2G023399	1.83771	GRMZM2G025024	3.7103
GRMZM2G024354	1107.78	GRMZM2G023813	14.1017	GRMZM2G022897	11.055	GRMZM2G023418	132.928	GRMZM2G025037	12.3677
GRMZM2G024374	1.24821	GRMZM2G023833	22.1599	GRMZM2G022926	5.81841	GRMZM2G023528	1.83771	GRMZM2G025042	38.9582
GRMZM2G024435	1.87231	GRMZM2G023836	1.34302	GRMZM2G022945	125.678	GRMZM2G023585	313.024	GRMZM2G025059	18.5515
GRMZM2G024444	5.61692	GRMZM2G023863	42.3052	GRMZM2G022947	179.207	GRMZM2G023625	14.0891	GRMZM2G025062	2.47354
GRMZM2G024451	49.9282	GRMZM2G023884	26.8604	GRMZM2G022987	61.0933	GRMZM2G023667	45.3303	GRMZM2G025074	439.671
GRMZM2G024466	1.87231	GRMZM2G023899	2.68604	GRMZM2G022997	12.8005	GRMZM2G023694	21.44	GRMZM2G025078	95.2312
GRMZM2G024476	2.49641	GRMZM2G023906	68.4941	GRMZM2G023008	83.2033	GRMZM2G023708	1.22514	GRMZM2G025126	80.3899
GRMZM2G024484	22.4677	GRMZM2G023970	5.37209	GRMZM2G023020	34.9105	GRMZM2G023711	17.7646	GRMZM2G025127	2.47354
GRMZM2G024517	1.87231	GRMZM2G023982	22.8314	GRMZM2G023023	1.74552	GRMZM2G023786	12.864	GRMZM2G025157	2.47354
GRMZM2G024530	4.99282	GRMZM2G023983	2.68604	GRMZM2G023037	17.4552	GRMZM2G023791	5.51314	GRMZM2G025159	4.94707
GRMZM2G024533	8.11333	GRMZM2G023988	62.4505	GRMZM2G023049	6.40025	GRMZM2G023833	150.693	GRMZM2G025171	11.7493
GRMZM2G024550	107.97	GRMZM2G023992	2.68604	GRMZM2G023071	5.81841	GRMZM2G023836	1.83771	GRMZM2G025173	3.09192
GRMZM2G024571	44.9354	GRMZM2G024005	22.8314	GRMZM2G023105	2.32736	GRMZM2G023863	19.6023	GRMZM2G025190	16.078
GRMZM2G024576	1.87231	GRMZM2G024051	7.38662	GRMZM2G023110	8.14578	GRMZM2G023884	36.1417	GRMZM2G025214	7.42061
GRMZM2G024612	8.11333	GRMZM2G024073	2.68604	GRMZM2G023163	162.334	GRMZM2G023906	83.9223	GRMZM2G025215	87.8105
GRMZM2G024647	14.3544	GRMZM2G024099	1.34302	GRMZM2G023194	112.295	GRMZM2G023970	9.80115	GRMZM2G025222	2.47354
GRMZM2G024657	34.9497	GRMZM2G024104	4.02907	GRMZM2G023204	11.6368	GRMZM2G023982	6.12572	GRMZM2G025227	14.8412
GRMZM2G024686	12.482	GRMZM2G024119	1.34302	GRMZM2G023232	292.084	GRMZM2G023983	6.12572	GRMZM2G025236	6.18384
GRMZM2G024693	19.9713	GRMZM2G024131	8.05813	GRMZM2G023239	76.803	GRMZM2G023988	25.728	GRMZM2G025255	24.7354
GRMZM2G024718	1582.1	GRMZM2G024151	15.4448	GRMZM2G023242	1.74552	GRMZM2G023992	4.90057	GRMZM2G025281	43.9053
GRMZM2G024739	1.24821	GRMZM2G024159	50.3633	GRMZM2G023257	22.11	GRMZM2G024005	52.0686	GRMZM2G025294	3.7103
GRMZM2G024775	5.61692	GRMZM2G024180	50.3633	GRMZM2G023275	15.7097	GRMZM2G024051	9.18858	GRMZM2G025303	3.7103
GRMZM2G024806	4.36872	GRMZM2G024196	1.34302	GRMZM2G023285	1.16368	GRMZM2G024073	9.18858	GRMZM2G025322	134.189
GRMZM2G024808	1.24821	GRMZM2G024211	15.4448	GRMZM2G023293	1.74552	GRMZM2G024099	1.22514	GRMZM2G025340	4.32869
GRMZM2G024811	44.3113	GRMZM2G024245	2.01453	GRMZM2G023313	110.55	GRMZM2G024104	11.6389	GRMZM2G025356	147.794
GRMZM2G024838	15.6026	GRMZM2G024264	32.904	GRMZM2G023346	1.16368	GRMZM2G024119	1.22514	GRMZM2G025404	22.8802
GRMZM2G024851	73.6441	GRMZM2G024267	8.05813	GRMZM2G023364	75.0575	GRMZM2G024131	14.0891	GRMZM2G025451	97.7047
GRMZM2G024882	31.8292	GRMZM2G024293	129.602	GRMZM2G023372	12.8005	GRMZM2G024144	1.83771	GRMZM2G025459	19.1699
GRMZM2G024958	4.99282	GRMZM2G024303	18.1308	GRMZM2G023399	1.16368	GRMZM2G024151	9.80115	GRMZM2G025488	30.3008
GRMZM2G024973	46.1836	GRMZM2G024310	7.38662	GRMZM2G023418	139.642	GRMZM2G024159	41.0423	GRMZM2G025518	41.4317
GRMZM2G024976	114.835	GRMZM2G024315	88.6394	GRMZM2G023444	2.32736	GRMZM2G024180	15.3143	GRMZM2G025536	1.23677
GRMZM2G024992	5.61692	GRMZM2G024335	1.34302	GRMZM2G023585	253.101	GRMZM2G024211	25.728	GRMZM2G025579	4.32869
GRMZM2G025024	6.24102	GRMZM2G024345	2.01453	GRMZM2G023625	8.14578	GRMZM2G024264	38.592	GRMZM2G025592	1.85515
GRMZM2G025037	38.0703	GRMZM2G024348	27.5319	GRMZM2G023636	1.16368	GRMZM2G024267	26.3406	GRMZM2G025598	3.7103
GRMZM2G025042	83.6297	GRMZM2G024354	933.4	GRMZM2G023667	29.0921	GRMZM2G024293	154.368	GRMZM2G025611	8.03899
GRMZM2G025059	24.34	GRMZM2G024391	6.0436	GRMZM2G023694	14.546	GRMZM2G024303	23.8903	GRMZM2G025649	1.85515
GRMZM2G025062	1.24821	GRMZM2G024435	1.34302	GRMZM2G023711	22.11	GRMZM2G024310	19.6023	GRMZM2G025731	1.23677
GRMZM2G025074	1129.63	GRMZM2G024437	2.01453	GRMZM2G023748	1.74552	GRMZM2G024315	186.222	GRMZM2G025783	3.09192
GRMZM2G025078	166.011	GRMZM2G024444	14.1017	GRMZM2G023786	3.49105	GRMZM2G024348	10.4137	GRMZM2G025793	474.301
GRMZM2G025126	16.2267	GRMZM2G024451	22.1599	GRMZM2G023791	16.8734	GRMZM2G024354	569.079	GRMZM2G025806	3.09192
GRMZM2G025127	5.61692	GRMZM2G024476	4.02907	GRMZM2G023833	114.623	GRMZM2G024435	2.45029	GRMZM2G025833	54.4178
GRMZM2G025157	5.61692	GRMZM2G024482	2.68604	GRMZM2G023836	2.90921	GRMZM2G024444	11.0263	GRMZM2G025854	114.401
GRMZM2G025159	1.24821	GRMZM2G024484	27.5319	GRMZM2G023863	27.9284	GRMZM2G024451	14.7017	GRMZM2G025855	16.078
GRMZM2G025190	17.4749	GRMZM2G024517	2.01453	GRMZM2G023884	27.9284	GRMZM2G024476	4.288	GRMZM2G025857	607.872
GRMZM2G025214	3.74461	GRMZM2G024530	7.38662	GRMZM2G023906	70.4028	GRMZM2G024484	173.358	GRMZM2G025867	67.4039
GRMZM2G025215	67.4031	GRMZM2G024533	10.7442	GRMZM2G023970	1.16368	GRMZM2G024530	18.3771	GRMZM2G025924	8.03899
GRMZM2G025222	3.12051	GRMZM2G024550	118.186	GRMZM2G023982	13.9642	GRMZM2G024533	8.576	GRMZM2G025939	39.5766
GRMZM2G025227	8.73743	GRMZM2G024571	33.5756	GRMZM2G023983	1.74552	GRMZM2G024548	1.83771	GRMZM2G025966	29.6824
GRMZM2G025236	3.12051	GRMZM2G024576	3.35755	GRMZM2G023988	47.1291	GRMZM2G024550	374.894	GRMZM2G025992	1.23677
GRMZM2G025255	81.1333	GRMZM2G024612	5.37209	GRMZM2G023992	6.40025	GRMZM2G024563	3.06286	GRMZM2G026013	5.56546
GRMZM2G025281	19.3472	GRMZM2G024647	13.4302	GRMZM2G024005	45.3836	GRMZM2G024571	11.0263	GRMZM2G026043	24.117
GRMZM2G025303	1.24821	GRMZM2G024657	45.6627	GRMZM2G024073	6.98209	GRMZM2G024576	1.22514	GRMZM2G026065	3.7103
GRMZM2G025322	121.7	GRMZM2G024686	14.7732	GRMZM2G024104	4.65473	GRMZM2G024612	7.35086	GRMZM2G026085	100.797
GRMZM2G025340	2.49641	GRMZM2G024693	19.4738	GRMZM2G024131	11.6368	GRMZM2G024647	12.2514	GRMZM2G026095	1.23677
GRMZM2G025356	51.8005	GRMZM2G024718	1186.56	GRMZM2G024151	13.3823	GRMZM2G024657	41.0423	GRMZM2G026143	1.85515
GRMZM2G025404	11.2338	GRMZM2G024806	11.4157	GRMZM2G024159	31.4194	GRMZM2G024686	28.7909	GRMZM2G026180	22.2618
GRMZM2G025409	1.87231	GRMZM2G024808	1.34302	GRMZM2G024180	33.7468	GRMZM2G024693	1.83771	GRMZM2G026188	1.23677
GRMZM2G025451	149.785	GRMZM2G024811	96.0261	GRMZM2G024196	1.74552	GRMZM2G024718	1478.75	GRMZM2G026189	24.7354
GRMZM2G025459	217.812	GRMZM2G024838	20.1453	GRMZM2G024211	13.3823	GRMZM2G024730	6.12572	GRMZM2G026203	15.4596
GRMZM2G025470	1.24821	GRMZM2G024851	63.7935	GRMZM2G024245	6.40025	GRMZM2G024806	6.73829	GRMZM2G026216	1547.82
GRMZM2G025488	9.36154	GRMZM2G024882	79.2383	GRMZM2G024264	18.0371	GRMZM2G024811	139.054	GRMZM2G026218	9.27576
GRMZM2G025518	21.8436	GRMZM2G024958	2.68604	GRMZM2G024267	11.055	GRMZM2G024823	2.45029	GRMZM2G026301	34.0111
GRMZM2G025579	16.2267	GRMZM2G024973	20.1453	GRMZM2G024293	149.533	GRMZM2G024838	41.6549	GRMZM2G026333	11.7493
GRMZM2G025598	1.87231	GRMZM2G024976	64.465	GRMZM2G024303	35.4923	GRMZM2G024851	161.106	GRMZM2G026355	1.85515
GRMZM2G025648	1.24821	GRMZM2G024992	10.7442	GRMZM2G024310	16.2916	GRMZM2G024858	1.83771	GRMZM2G026376	15.4596
GRMZM2G025783	3.12051	GRMZM2G025002	1.34302	GRMZM2G024315	130.914	GRMZM2G024882	66.1577	GRMZM2G026417	97.7047
GRMZM2G025793	254.01	GRMZM2G025014	2.01453	GRMZM2G024331	9.8913	GRMZM2G024948	1.22514	GRMZM2G026442	103.889
GRMZM2G025806	13.7302	GRMZM2G025024	10.7442	GRMZM2G024348	21.5281	GRMZM2G024958	3.67543	GRMZM2G026447	2.47354
GRMZM2G025833	72.3959	GRMZM2G025037	34.9186	GRMZM2G024354	577.187	GRMZM2G024973	70.4457	GRMZM2G026452	2.47354
GRMZM2G025854	64.2826	GRMZM2G025042	92.6685	GRMZM2G024435	3.49105	GRMZM2G024976	97.3989	GRMZM2G026490	58.7465
GRMZM2G025855	17.4749	GRMZM2G025059	8.72964	GRMZM2G024437	1.16368	GRMZM2G025002	1.83771	GRMZM2G026546	16.078
GRMZM2G025857	1114.65	GRMZM2G025062	4.02907	GRMZM2G024444	15.1279	GRMZM2G025024	3.67543	GRMZM2G026556	1.23677
GRMZM2G025867	6.24102	GRMZM2G025074	650.694	GRMZM2G024451	35.4923	GRMZM2G025037	15.3143	GRMZM2G026558	4.94707
GRMZM2G025880	1.87231	GRMZM2G025078	155.119	GRMZM2G024466	1.16368	GRMZM2G025042	63.0949	GRMZM2G026576	2.47354
GRMZM2G025882	1.24821	GRMZM2G025109	3.35756	GRMZM2G024484	90.7672	GRMZM2G025059	34.304	GRMZM2G026639	222
GRMZM2G025939	28.7087	GRMZM2G025126	19.4738	GRMZM2G024517	14.546	GRMZM2G025062	3.06286	GRMZM2G026656	11.7493
GRMZM2G025959	1.24821	GRMZM2G025127	2.01453	GRMZM2G024530	8.14578	GRMZM2G025074	1714.59	GRMZM2G026672	71.1142
GRMZM2G025966	183.486	GRMZM2G025157	6.0436	GRMZM2G024533	5.23657	GRMZM2G025078	100.462	GRMZM2G026676	409.989
GRMZM2G025992	2.49641	GRMZM2G025159	1.34302	GRMZM2G024548	2.32736	GRMZM2G025109	9.80115	GRMZM2G026703	5344.08
GRMZM2G026013	1.24821	GRMZM2G025171	1.34302	GRMZM2G024550	230.409	GRMZM2G025126	50.8434	GRMZM2G026742	1.85515
GRMZM2G026043	18.7231	GRMZM2G025173	3.35756	GRMZM2G024561	1.16368	GRMZM2G025171	17.7646	GRMZM2G026758	1.85515
GRMZM2G026065	1.24821	GRMZM2G025182	1.34302	GRMZM2G024563	1.16368	GRMZM2G025173	6.12572	GRMZM2G026767	1.85515
GRMZM2G026085	141.047	GRMZM2G025190	30.218	GRMZM2G024571	48.8747	GRMZM2G025190	34.9166	GRMZM2G026780	7.42061
GRMZM2G026098	1.24821	GRMZM2G025214	11.4157	GRMZM2G024576	1.16368	GRMZM2G025210	1.83771	GRMZM2G026793	14.8412
GRMZM2G026151	3.12051	GRMZM2G025215	70.5087	GRMZM2G024607	2.90921	GRMZM2G025214	12.864	GRMZM2G026807	50.0891
GRMZM2G026180	2.49641	GRMZM2G025222	2.68604	GRMZM2G024612	6.98209	GRMZM2G025215	164.782	GRMZM2G026868	35.8663
GRMZM2G026189	11.2338	GRMZM2G025227	5.37209	GRMZM2G024647	7.56394	GRMZM2G025222	3.67543	GRMZM2G026881	74.2061
GRMZM2G026203	5.61692	GRMZM2G025255	91.3255	GRMZM2G024655	1.74552	GRMZM2G025227	22.0526	GRMZM2G026889	14.2228
GRMZM2G026216	63.0343	GRMZM2G025281	44.3197	GRMZM2G024657	68.0754	GRMZM2G025231	2.45029	GRMZM2G026892	21.6434
GRMZM2G026218	19.3472	GRMZM2G025294	4.02907	GRMZM2G024686	16.2916	GRMZM2G025236	4.90057	GRMZM2G026910	8.65738
GRMZM2G026231	1.24821	GRMZM2G025322	73.1947	GRMZM2G024693	2.90921	GRMZM2G025255	72.2835	GRMZM2G026922	21.6434
GRMZM2G026301	49.9282	GRMZM2G025340	10.0727	GRMZM2G024718	1543.04	GRMZM2G025281	14.0891	GRMZM2G026952	9.89414
GRMZM2G026309	2.49641	GRMZM2G025356	82.5958	GRMZM2G024730	1.16368	GRMZM2G025303	1.22514	GRMZM2G026969	17.9331
GRMZM2G026333	4.36872	GRMZM2G025387	2.01453	GRMZM2G024775	4.65473	GRMZM2G025322	118.226	GRMZM2G026983	56.8913
GRMZM2G026355	4.99282	GRMZM2G025404	10.7442	GRMZM2G024806	11.055	GRMZM2G025340	1.83771	GRMZM2G026991	116.256
GRMZM2G026376	10.6097	GRMZM2G025409	2.68604	GRMZM2G024811	90.1854	GRMZM2G025342	1.83771	GRMZM2G027007	1.23677
GRMZM2G026396	1.87231	GRMZM2G025451	126.916	GRMZM2G024838	54.1112	GRMZM2G025356	72.2835	GRMZM2G027016	2.47354
GRMZM2G026417	59.9138	GRMZM2G025459	267.933	GRMZM2G024851	137.896	GRMZM2G025451	109.038	GRMZM2G027019	15.4596
GRMZM2G026442	179.117	GRMZM2G025488	32.904	GRMZM2G024882	49.4565	GRMZM2G025459	25.1154	GRMZM2G027021	8.03899
GRMZM2G026447	9.36154	GRMZM2G025518	31.561	GRMZM2G024898	1.74552	GRMZM2G025488	43.4926	GRMZM2G027043	3.7103
GRMZM2G026490	279.598	GRMZM2G025579	12.7587	GRMZM2G024973	26.7647	GRMZM2G025491	1.83771	GRMZM2G027049	12.3677
GRMZM2G026546	24.9641	GRMZM2G025598	4.02907	GRMZM2G024976	174.552	GRMZM2G025518	15.3143	GRMZM2G027056	7.42061
GRMZM2G026556	3.12051	GRMZM2G025611	1.34302	GRMZM2G024992	5.81841	GRMZM2G025536	1.83771	GRMZM2G027059	7.42061
GRMZM2G026558	13.7303	GRMZM2G025726	1.34302	GRMZM2G025002	2.32736	GRMZM2G025592	1.22514	GRMZM2G027070	1.23677
GRMZM2G026576	3.12051	GRMZM2G025731	2.01453	GRMZM2G025014	1.16368	GRMZM2G025598	9.18858	GRMZM2G027075	43.9053
GRMZM2G026639	190.351	GRMZM2G025783	3.35756	GRMZM2G025024	6.98209	GRMZM2G025646	4.288	GRMZM2G027098	1.85515
GRMZM2G026656	12.482	GRMZM2G025793	200.11	GRMZM2G025037	41.3107	GRMZM2G025731	2.45029	GRMZM2G027107	6.80222
GRMZM2G026672	39.9426	GRMZM2G025806	9.40115	GRMZM2G025042	73.312	GRMZM2G025783	5.51314	GRMZM2G027115	1.85515
GRMZM2G026676	63.0344	GRMZM2G025833	40.9622	GRMZM2G025059	23.2736	GRMZM2G025793	1.83771	GRMZM2G027131	82.8635
GRMZM2G026703	5173.81	GRMZM2G025854	65.1366	GRMZM2G025062	9.8913	GRMZM2G025806	6.73829	GRMZM2G027193	68.0222
GRMZM2G026758	6.24102	GRMZM2G025855	8.72964	GRMZM2G025074	1286.45	GRMZM2G025812	4.90057	GRMZM2G027219	6.18384
GRMZM2G026767	1.24821	GRMZM2G025857	4121.73	GRMZM2G025078	125.678	GRMZM2G025817	1.83771	GRMZM2G027232	8.65738
GRMZM2G026780	39.9426	GRMZM2G025867	23.5029	GRMZM2G025126	58.766	GRMZM2G025832	1.22514	GRMZM2G027272	24.117
GRMZM2G026793	40.5667	GRMZM2G025939	40.2907	GRMZM2G025127	1.74552	GRMZM2G025833	381.02	GRMZM2G027298	3.7103
GRMZM2G026807	64.9067	GRMZM2G025966	179.293	GRMZM2G025143	2.32736	GRMZM2G025854	107.813	GRMZM2G027307	50.0891
GRMZM2G026839	4.99282	GRMZM2G025992	3.35756	GRMZM2G025159	1.74552	GRMZM2G025855	20.2149	GRMZM2G027331	2.47354
GRMZM2G026868	82.3815	GRMZM2G026013	3.35756	GRMZM2G025171	1.74552	GRMZM2G025857	2136.04	GRMZM2G027333	1.85515
GRMZM2G026881	64.9066	GRMZM2G026043	41.6337	GRMZM2G025173	6.40025	GRMZM2G025867	38.592	GRMZM2G027344	21.0251
GRMZM2G026889	8.11333	GRMZM2G026065	5.37209	GRMZM2G025190	26.1828	GRMZM2G025882	3.06286	GRMZM2G027392	128.624
GRMZM2G026892	19.9713	GRMZM2G026085	123.558	GRMZM2G025210	1.16368	GRMZM2G025924	3.67543	GRMZM2G027420	4.32869
GRMZM2G026910	4.99282	GRMZM2G026098	2.68604	GRMZM2G025214	8.14578	GRMZM2G025939	27.5657	GRMZM2G027431	1.85515
GRMZM2G026922	5.61692	GRMZM2G026131	2.68604	GRMZM2G025215	61.6752	GRMZM2G025954	4.90057	GRMZM2G027437	4.94707
GRMZM2G026952	33.7015	GRMZM2G026151	6.0436	GRMZM2G025227	17.4552	GRMZM2G025966	90.6606	GRMZM2G027451	3.7103
GRMZM2G026969	33.0774	GRMZM2G026157	1.34302	GRMZM2G025236	2.90921	GRMZM2G026013	3.67543	GRMZM2G027462	1.23677
GRMZM2G026976	1.24821	GRMZM2G026180	16.7878	GRMZM2G025243	4.07289	GRMZM2G026043	45.9429	GRMZM2G027490	241.17
GRMZM2G026983	79.261	GRMZM2G026189	6.0436	GRMZM2G025255	88.4399	GRMZM2G026050	2.45029	GRMZM2G027499	4.94707
GRMZM2G026991	156.65	GRMZM2G026203	3.35755	GRMZM2G025281	33.7468	GRMZM2G026065	13.4766	GRMZM2G027603	3.09192
GRMZM2G027019	10.6097	GRMZM2G026216	157.805	GRMZM2G025294	5.81841	GRMZM2G026085	42.2674	GRMZM2G027627	408.133
GRMZM2G027021	11.858	GRMZM2G026218	23.5029	GRMZM2G025303	2.32737	GRMZM2G026098	6.12572	GRMZM2G027640	33.3927
GRMZM2G027049	46.1836	GRMZM2G026231	1.34302	GRMZM2G025322	32.5831	GRMZM2G026131	4.288	GRMZM2G027665	9.27576
GRMZM2G027056	12.482	GRMZM2G026301	26.1889	GRMZM2G025340	4.65473	GRMZM2G026151	9.80115	GRMZM2G027695	19.1699
GRMZM2G027059	107.346	GRMZM2G026309	2.01453	GRMZM2G025356	125.096	GRMZM2G026180	33.6914	GRMZM2G027723	6.80223
GRMZM2G027068	1.87231	GRMZM2G026333	4.02907	GRMZM2G025404	2.32736	GRMZM2G026189	3.06286	GRMZM2G027728	6.80223
GRMZM2G027075	41.1908	GRMZM2G026376	10.7442	GRMZM2G025409	1.16368	GRMZM2G026203	3.06286	GRMZM2G027741	4.32869
GRMZM2G027105	3.12051	GRMZM2G026388	3.35756	GRMZM2G025451	143.715	GRMZM2G026216	68.608	GRMZM2G027750	59.3649
GRMZM2G027107	12.482	GRMZM2G026417	69.8371	GRMZM2G025459	75.0575	GRMZM2G026218	4.288	GRMZM2G027821	55.6546
GRMZM2G027115	5.61692	GRMZM2G026442	114.157	GRMZM2G025488	40.7289	GRMZM2G026231	1.22514	GRMZM2G027847	6.18384
GRMZM2G027120	23.7159	GRMZM2G026447	12.7587	GRMZM2G025518	12.8005	GRMZM2G026301	44.7177	GRMZM2G027856	43.9053
GRMZM2G027131	109.842	GRMZM2G026490	194.067	GRMZM2G025536	1.16368	GRMZM2G026396	3.06286	GRMZM2G027857	1.23677
GRMZM2G027193	115.459	GRMZM2G026546	18.8023	GRMZM2G025579	11.055	GRMZM2G026417	49.0057	GRMZM2G027862	13.6044
GRMZM2G027198	1.24821	GRMZM2G026556	3.35755	GRMZM2G025598	13.9642	GRMZM2G026442	109.038	GRMZM2G027875	533.665
GRMZM2G027219	2.49641	GRMZM2G026558	19.4738	GRMZM2G025611	1.16368	GRMZM2G026447	1.22514	GRMZM2G027886	73.5877
GRMZM2G027232	11.8579	GRMZM2G026576	2.01453	GRMZM2G025783	7.56394	GRMZM2G026452	5.51314	GRMZM2G027914	20.4067
GRMZM2G027272	24.34	GRMZM2G026639	203.468	GRMZM2G025793	12.2187	GRMZM2G026490	145.179	GRMZM2G027955	2.47354
GRMZM2G027298	3.12051	GRMZM2G026649	1.34302	GRMZM2G025806	22.6918	GRMZM2G026546	26.3406	GRMZM2G027958	3.7103
GRMZM2G027302	1.24821	GRMZM2G026656	24.1744	GRMZM2G025812	1.16368	GRMZM2G026556	1.83771	GRMZM2G027972	41.4317
GRMZM2G027307	53.0487	GRMZM2G026672	81.2528	GRMZM2G025833	64.5844	GRMZM2G026558	5.51314	GRMZM2G027991	4.32869
GRMZM2G027331	1.24821	GRMZM2G026676	235.029	GRMZM2G025854	201.317	GRMZM2G026580	1.22514	GRMZM2G028007	3.09192
GRMZM2G027333	1.24821	GRMZM2G026703	8058.8	GRMZM2G025855	11.6368	GRMZM2G026614	1.83771	GRMZM2G028014	6.80222
GRMZM2G027392	342.632	GRMZM2G026742	1.34302	GRMZM2G025857	2714.29	GRMZM2G026639	208.887	GRMZM2G028036	53.7994
GRMZM2G027420	9.36154	GRMZM2G026758	2.68604	GRMZM2G025860	1.16368	GRMZM2G026656	7.35086	GRMZM2G028041	8.03899
GRMZM2G027431	1.24821	GRMZM2G026767	2.01453	GRMZM2G025867	67.4936	GRMZM2G026672	53.2937	GRMZM2G028046	3.09192
GRMZM2G027437	3.74462	GRMZM2G026780	153.105	GRMZM2G025882	1.74552	GRMZM2G026676	224.201	GRMZM2G028086	1.23677
GRMZM2G027439	3.12051	GRMZM2G026793	22.1599	GRMZM2G025924	6.98209	GRMZM2G026703	4632.88	GRMZM2G028089	27.2089
GRMZM2G027451	18.7231	GRMZM2G026807	95.3546	GRMZM2G025939	28.5102	GRMZM2G026742	1.83771	GRMZM2G028108	8.03899
GRMZM2G027462	3.12051	GRMZM2G026839	5.37209	GRMZM2G025966	197.244	GRMZM2G026758	1.83771	GRMZM2G028110	89.0473
GRMZM2G027478	1.24821	GRMZM2G026868	139.674	GRMZM2G025992	6.40025	GRMZM2G026767	11.0263	GRMZM2G028114	1.85515
GRMZM2G027490	119.828	GRMZM2G026881	34.2471	GRMZM2G026013	2.32736	GRMZM2G026780	50.2309	GRMZM2G028132	8.65738
GRMZM2G027499	1.24821	GRMZM2G026889	8.05813	GRMZM2G026043	52.9476	GRMZM2G026783	2.45029	GRMZM2G028139	43.2869
GRMZM2G027522	1.24821	GRMZM2G026892	13.4302	GRMZM2G026050	11.6368	GRMZM2G026793	16.5394	GRMZM2G028151	2.47354
GRMZM2G027546	3.12051	GRMZM2G026910	9.40115	GRMZM2G026065	9.30946	GRMZM2G026804	1.22514	GRMZM2G028156	22.8802
GRMZM2G027594	1.87231	GRMZM2G026922	14.1017	GRMZM2G026085	44.8018	GRMZM2G026807	60.032	GRMZM2G028216	3.7103
GRMZM2G027627	1826.12	GRMZM2G026952	10.7442	GRMZM2G026098	16.2916	GRMZM2G026868	127.415	GRMZM2G028218	6.80222
GRMZM2G027640	107.346	GRMZM2G026969	28.875	GRMZM2G026151	1.16368	GRMZM2G026881	74.1212	GRMZM2G028369	12.9861
GRMZM2G027663	3.12051	GRMZM2G026983	66.4796	GRMZM2G026180	18.0371	GRMZM2G026889	11.6389	GRMZM2G028379	3.09192
GRMZM2G027665	10.6097	GRMZM2G026991	131.616	GRMZM2G026203	5.81841	GRMZM2G026892	22.0526	GRMZM2G028386	170.056
GRMZM2G027695	1.87231	GRMZM2G027007	2.68604	GRMZM2G026216	23.8555	GRMZM2G026910	1.22514	GRMZM2G028432	58.1281
GRMZM2G027723	4.99282	GRMZM2G027016	2.01453	GRMZM2G026218	43.6381	GRMZM2G026911	2.45029	GRMZM2G028438	5.56546
GRMZM2G027726	3.12051	GRMZM2G027019	6.0436	GRMZM2G026231	2.90921	GRMZM2G026922	26.3406	GRMZM2G028467	44.5237
GRMZM2G027728	4.99282	GRMZM2G027021	20.1453	GRMZM2G026301	22.6918	GRMZM2G026952	49.6183	GRMZM2G028492	8.03899
GRMZM2G027750	51.1764	GRMZM2G027043	5.37209	GRMZM2G026309	3.49105	GRMZM2G026962	1.22514	GRMZM2G028500	2.47354
GRMZM2G027821	40.5667	GRMZM2G027049	18.1308	GRMZM2G026355	1.74552	GRMZM2G026969	31.2412	GRMZM2G028501	9.89415
GRMZM2G027825	1.24821	GRMZM2G027056	5.37209	GRMZM2G026376	12.2187	GRMZM2G026983	82.0846	GRMZM2G028547	17.3148
GRMZM2G027847	6.86513	GRMZM2G027059	75.8807	GRMZM2G026388	1.74552	GRMZM2G026991	212.562	GRMZM2G028594	1.23677
GRMZM2G027856	51.8005	GRMZM2G027075	44.9912	GRMZM2G026396	1.16368	GRMZM2G027019	17.152	GRMZM2G028640	390.819
GRMZM2G027857	1.24821	GRMZM2G027107	12.0872	GRMZM2G026417	4.07289	GRMZM2G027021	47.168	GRMZM2G028648	3.7103
GRMZM2G027860	1.87231	GRMZM2G027115	1.34302	GRMZM2G026442	192.008	GRMZM2G027043	50.8434	GRMZM2G028677	12.9861
GRMZM2G027862	5.61692	GRMZM2G027120	12.0872	GRMZM2G026447	8.14578	GRMZM2G027049	49.6183	GRMZM2G028700	134.189
GRMZM2G027875	939.898	GRMZM2G027131	53.7209	GRMZM2G026452	1.16368	GRMZM2G027052	1.83771	GRMZM2G028709	7.42061
GRMZM2G027886	154.153	GRMZM2G027193	72.5232	GRMZM2G026490	168.152	GRMZM2G027056	10.4137	GRMZM2G028718	1.23677
GRMZM2G027914	24.9641	GRMZM2G027219	3.35755	GRMZM2G026546	27.3465	GRMZM2G027059	11.6389	GRMZM2G028721	22.8802
GRMZM2G027932	3.12051	GRMZM2G027232	21.4884	GRMZM2G026558	7.56394	GRMZM2G027075	33.0789	GRMZM2G028730	21.0251
GRMZM2G027955	1.87231	GRMZM2G027272	70.5087	GRMZM2G026560	2.32736	GRMZM2G027107	8.576	GRMZM2G028745	43.2869
GRMZM2G027958	1.24821	GRMZM2G027307	39.6191	GRMZM2G026580	1.16368	GRMZM2G027115	3.67543	GRMZM2G028758	1.85515
GRMZM2G027962	33.0774	GRMZM2G027344	1.34302	GRMZM2G026639	178.625	GRMZM2G027120	30.016	GRMZM2G028763	5.56546
GRMZM2G027972	50.5523	GRMZM2G027392	431.11	GRMZM2G026649	1.74552	GRMZM2G027131	63.7075	GRMZM2G028813	2.47354
GRMZM2G027991	9.36154	GRMZM2G027420	18.1308	GRMZM2G026656	20.9463	GRMZM2G027193	68.608	GRMZM2G028852	9.89415
GRMZM2G028007	22.4677	GRMZM2G027437	5.37209	GRMZM2G026672	32.0013	GRMZM2G027232	14.7017	GRMZM2G028855	1.23677
GRMZM2G028014	10.6097	GRMZM2G027451	18.1308	GRMZM2G026676	122.187	GRMZM2G027272	39.8172	GRMZM2G028883	98.9414
GRMZM2G028036	12.482	GRMZM2G027490	110.128	GRMZM2G026703	2124.3	GRMZM2G027298	4.90057	GRMZM2G028887	96.4679
GRMZM2G028041	13.1061	GRMZM2G027546	2.01453	GRMZM2G026742	1.16368	GRMZM2G027307	37.3669	GRMZM2G028889	1.23677
GRMZM2G028046	2.49641	GRMZM2G027603	3.35756	GRMZM2G026767	1.16368	GRMZM2G027344	3.67543	GRMZM2G028900	130.479
GRMZM2G028086	5.61692	GRMZM2G027627	1032.78	GRMZM2G026780	453.836	GRMZM2G027375	1.83771	GRMZM2G028905	14.8412
GRMZM2G028089	26.8364	GRMZM2G027640	59.093	GRMZM2G026793	48.2928	GRMZM2G027392	57.5817	GRMZM2G028910	69.8774
GRMZM2G028096	6.24102	GRMZM2G027663	1.34302	GRMZM2G026807	118.114	GRMZM2G027420	14.0891	GRMZM2G028914	1.85515
GRMZM2G028108	6.86513	GRMZM2G027665	4.70058	GRMZM2G026839	1.16368	GRMZM2G027437	5.51314	GRMZM2G028926	1.85515
GRMZM2G028110	90.4949	GRMZM2G027723	10.0727	GRMZM2G026868	142.551	GRMZM2G027439	9.80115	GRMZM2G028980	192.317
GRMZM2G028114	1.24821	GRMZM2G027728	4.02907	GRMZM2G026881	42.4744	GRMZM2G027451	22.0526	GRMZM2G029001	1.85515
GRMZM2G028132	6.86513	GRMZM2G027750	73.1947	GRMZM2G026889	16.2916	GRMZM2G027478	1.83771	GRMZM2G029029	265.287
GRMZM2G028139	63.6585	GRMZM2G027756	1.34302	GRMZM2G026892	10.4731	GRMZM2G027490	164.169	GRMZM2G029038	1.85515
GRMZM2G028156	19.9713	GRMZM2G027821	40.9622	GRMZM2G026910	6.98209	GRMZM2G027499	6.12572	GRMZM2G029048	220.763
GRMZM2G028190	1.24821	GRMZM2G027825	5.37209	GRMZM2G026922	21.5281	GRMZM2G027546	3.67543	GRMZM2G029058	6.18384
GRMZM2G028216	2.49641	GRMZM2G027847	2.68604	GRMZM2G026952	38.4015	GRMZM2G027603	3.06286	GRMZM2G029065	9.27576
GRMZM2G028218	33.7015	GRMZM2G027856	42.3052	GRMZM2G026969	10.4731	GRMZM2G027627	1560.83	GRMZM2G029077	87.8105
GRMZM2G028234	3.74462	GRMZM2G027857	1.34302	GRMZM2G026976	1.74552	GRMZM2G027640	229.714	GRMZM2G029082	16.6964
GRMZM2G028258	1.87231	GRMZM2G027860	3.35755	GRMZM2G026983	45.3836	GRMZM2G027663	1.22514	GRMZM2G029107	4.94707
GRMZM2G028353	34.3256	GRMZM2G027862	18.8023	GRMZM2G026991	118.696	GRMZM2G027665	3.67543	GRMZM2G029113	30.3008
GRMZM2G028369	1.24821	GRMZM2G027875	481.473	GRMZM2G027007	2.32736	GRMZM2G027695	20.8274	GRMZM2G029151	28.4457
GRMZM2G028379	8.73743	GRMZM2G027886	102.741	GRMZM2G027016	2.32736	GRMZM2G027723	6.73829	GRMZM2G029194	4.94707
GRMZM2G028386	169.756	GRMZM2G027914	9.40115	GRMZM2G027019	6.98209	GRMZM2G027726	9.18858	GRMZM2G029219	4.94707
GRMZM2G028389	1.87231	GRMZM2G027932	3.35755	GRMZM2G027021	20.9463	GRMZM2G027728	8.576	GRMZM2G029258	98.9415
GRMZM2G028432	33.7015	GRMZM2G027955	2.01453	GRMZM2G027043	19.7826	GRMZM2G027750	77.184	GRMZM2G029267	19.7883
GRMZM2G028438	2.49641	GRMZM2G027958	1.34302	GRMZM2G027049	44.8018	GRMZM2G027756	2.45029	GRMZM2G029307	4.94707
GRMZM2G028467	19.3472	GRMZM2G027962	24.1744	GRMZM2G027056	1.16368	GRMZM2G027821	25.728	GRMZM2G029323	24.7354
GRMZM2G028492	7.48923	GRMZM2G027972	53.7209	GRMZM2G027059	32.0013	GRMZM2G027825	1.22514	GRMZM2G029370	11.1309
GRMZM2G028501	3.74461	GRMZM2G027991	12.7587	GRMZM2G027075	33.1649	GRMZM2G027847	7.35086	GRMZM2G029385	23.4986
GRMZM2G028543	2.49641	GRMZM2G028007	38.9476	GRMZM2G027098	1.74552	GRMZM2G027856	29.4034	GRMZM2G029486	9.89414
GRMZM2G028547	14.9785	GRMZM2G028014	1.34302	GRMZM2G027105	2.90921	GRMZM2G027862	32.4663	GRMZM2G029514	5.56546
GRMZM2G028568	1.87231	GRMZM2G028036	19.4738	GRMZM2G027107	5.23657	GRMZM2G027875	627.886	GRMZM2G029527	1.85515
GRMZM2G028637	1.87231	GRMZM2G028041	34.9186	GRMZM2G027115	2.32736	GRMZM2G027886	181.321	GRMZM2G029530	115.638
GRMZM2G028640	200.961	GRMZM2G028046	1.34302	GRMZM2G027120	72.7301	GRMZM2G027914	13.4766	GRMZM2G029537	2.47354
GRMZM2G028648	2.49641	GRMZM2G028086	2.68604	GRMZM2G027131	73.8938	GRMZM2G027955	1.83771	GRMZM2G029623	1.85515
GRMZM2G028677	8.11333	GRMZM2G028089	18.1308	GRMZM2G027183	2.32736	GRMZM2G027962	41.0423	GRMZM2G029636	1.23677
GRMZM2G028685	2.49641	GRMZM2G028096	9.40115	GRMZM2G027193	77.3849	GRMZM2G027972	55.1314	GRMZM2G029713	19.7883
GRMZM2G028700	79.261	GRMZM2G028108	1.34302	GRMZM2G027198	1.74552	GRMZM2G027991	15.3143	GRMZM2G029720	34.6295
GRMZM2G028709	3.12051	GRMZM2G028110	63.122	GRMZM2G027232	3.49105	GRMZM2G028007	80.2469	GRMZM2G029756	6.18384
GRMZM2G028721	38.0702	GRMZM2G028114	1.34302	GRMZM2G027272	75.0575	GRMZM2G028014	3.06286	GRMZM2G029785	19.1699
GRMZM2G028730	13.1062	GRMZM2G028132	4.02907	GRMZM2G027298	1.16368	GRMZM2G028036	55.744	GRMZM2G029833	1.85515
GRMZM2G028745	66.1549	GRMZM2G028139	53.0494	GRMZM2G027307	66.3299	GRMZM2G028041	38.592	GRMZM2G029856	141.61
GRMZM2G028763	13.1062	GRMZM2G028151	1.34302	GRMZM2G027344	6.40025	GRMZM2G028046	3.67543	GRMZM2G029868	24.117
GRMZM2G028774	1.24821	GRMZM2G028156	18.1308	GRMZM2G027375	2.32736	GRMZM2G028089	34.9166	GRMZM2G029879	2.47354
GRMZM2G028796	1.87231	GRMZM2G028190	2.01453	GRMZM2G027392	219.936	GRMZM2G028096	2.45029	GRMZM2G029933	11.7493
GRMZM2G028852	5.61692	GRMZM2G028218	42.9767	GRMZM2G027420	11.055	GRMZM2G028110	132.315	GRMZM2G029951	16.6964
GRMZM2G028855	3.74462	GRMZM2G028219	2.68604	GRMZM2G027431	2.90921	GRMZM2G028114	1.83771	GRMZM2G030038	6.18384
GRMZM2G028883	109.842	GRMZM2G028254	6.71511	GRMZM2G027437	5.81841	GRMZM2G028132	4.90057	GRMZM2G030080	1.23677
GRMZM2G028887	70.5236	GRMZM2G028266	4.02907	GRMZM2G027439	2.90921	GRMZM2G028139	55.744	GRMZM2G030097	9.89414
GRMZM2G028900	138.551	GRMZM2G028353	26.8604	GRMZM2G027451	16.2916	GRMZM2G028151	1.83771	GRMZM2G030106	2.47354
GRMZM2G028905	6.24103	GRMZM2G028369	9.40115	GRMZM2G027462	1.16368	GRMZM2G028156	15.9269	GRMZM2G030118	12.3677
GRMZM2G028910	35.5738	GRMZM2G028379	26.1889	GRMZM2G027490	86.6943	GRMZM2G028218	121.289	GRMZM2G030122	33.3927
GRMZM2G028914	13.1062	GRMZM2G028386	223.613	GRMZM2G027546	6.40025	GRMZM2G028219	4.90057	GRMZM2G030125	1.23677
GRMZM2G028926	1.87231	GRMZM2G028389	1.34302	GRMZM2G027603	6.98209	GRMZM2G028234	1.83771	GRMZM2G030128	3.09192
GRMZM2G028980	49.9282	GRMZM2G028432	67.1511	GRMZM2G027627	1423.18	GRMZM2G028254	2.45029	GRMZM2G030148	1.23677
GRMZM2G029029	271.485	GRMZM2G028438	2.01453	GRMZM2G027640	179.207	GRMZM2G028266	18.3772	GRMZM2G030167	1.23677
GRMZM2G029039	24.9641	GRMZM2G028467	20.1453	GRMZM2G027663	1.74552	GRMZM2G028353	10.4137	GRMZM2G030223	58.1281
GRMZM2G029048	233.414	GRMZM2G028492	8.72964	GRMZM2G027665	2.90921	GRMZM2G028369	18.3771	GRMZM2G030240	1.23677
GRMZM2G029058	1.24821	GRMZM2G028501	1.34302	GRMZM2G027695	12.8005	GRMZM2G028379	48.3932	GRMZM2G030241	3.09192
GRMZM2G029065	8.73743	GRMZM2G028547	2.68604	GRMZM2G027723	6.98209	GRMZM2G028386	113.938	GRMZM2G030272	18.5515
GRMZM2G029077	49.9282	GRMZM2G028568	1.34302	GRMZM2G027726	6.98209	GRMZM2G028397	3.67543	GRMZM2G030293	6.18384
GRMZM2G029082	7.48923	GRMZM2G028637	2.01453	GRMZM2G027728	19.7826	GRMZM2G028432	72.2835	GRMZM2G030299	1.23677
GRMZM2G029087	244.024	GRMZM2G028640	440.511	GRMZM2G027750	71.5665	GRMZM2G028467	4.90057	GRMZM2G030312	51.9443
GRMZM2G029101	1.87231	GRMZM2G028648	6.0436	GRMZM2G027756	1.74552	GRMZM2G028492	18.3772	GRMZM2G030341	103.27
GRMZM2G029107	3.12051	GRMZM2G028677	14.1017	GRMZM2G027821	51.202	GRMZM2G028501	5.51314	GRMZM2G030350	1.85515
GRMZM2G029113	5.61692	GRMZM2G028685	1.34302	GRMZM2G027825	4.07289	GRMZM2G028547	3.67543	GRMZM2G030426	4.32869
GRMZM2G029151	3.12051	GRMZM2G028700	112.142	GRMZM2G027847	1.74552	GRMZM2G028594	1.83771	GRMZM2G030458	66.7855
GRMZM2G029194	1.87231	GRMZM2G028709	3.35756	GRMZM2G027856	19.7826	GRMZM2G028608	3.06286	GRMZM2G030463	156.451
GRMZM2G029219	4.99282	GRMZM2G028721	34.2471	GRMZM2G027857	1.16368	GRMZM2G028640	97.3989	GRMZM2G030511	11.7493
GRMZM2G029223	1.24821	GRMZM2G028730	36.9331	GRMZM2G027862	26.7647	GRMZM2G028648	5.51314	GRMZM2G030529	8.65738
GRMZM2G029258	141.047	GRMZM2G028745	61.779	GRMZM2G027875	741.266	GRMZM2G028677	3.06286	GRMZM2G030531	1.23677
GRMZM2G029267	18.7231	GRMZM2G028763	26.1889	GRMZM2G027886	68.6573	GRMZM2G028700	171.52	GRMZM2G030542	1.23677
GRMZM2G029307	29.9569	GRMZM2G028774	2.01453	GRMZM2G027914	11.6368	GRMZM2G028709	20.8274	GRMZM2G030583	3.7103
GRMZM2G029323	19.9713	GRMZM2G028796	3.35756	GRMZM2G027932	1.16368	GRMZM2G028721	17.152	GRMZM2G030598	1.85515
GRMZM2G029370	8.73743	GRMZM2G028813	1.34302	GRMZM2G027955	4.07289	GRMZM2G028730	25.728	GRMZM2G030636	1.23677
GRMZM2G029385	122.324	GRMZM2G028834	1.34302	GRMZM2G027958	3.49105	GRMZM2G028745	18.9897	GRMZM2G030646	18.5515
GRMZM2G029455	2.49641	GRMZM2G028852	6.71511	GRMZM2G027962	36.656	GRMZM2G028758	4.90057	GRMZM2G030659	27.2089
GRMZM2G029475	1.24821	GRMZM2G028855	4.70058	GRMZM2G027972	51.202	GRMZM2G028763	4.90057	GRMZM2G030673	1.23677
GRMZM2G029486	28.0846	GRMZM2G028883	55.0639	GRMZM2G027991	14.546	GRMZM2G028774	1.83771	GRMZM2G030710	32.156
GRMZM2G029527	6.86513	GRMZM2G028887	140.346	GRMZM2G028007	24.4373	GRMZM2G028834	12.2514	GRMZM2G030713	12.3677
GRMZM2G029530	23.7159	GRMZM2G028889	1.34302	GRMZM2G028014	1.74552	GRMZM2G028852	5.51314	GRMZM2G030717	993.125
GRMZM2G029537	13.1062	GRMZM2G028900	132.288	GRMZM2G028036	21.5281	GRMZM2G028855	4.288	GRMZM2G030731	3078.93
GRMZM2G029546	1.87231	GRMZM2G028905	3.35755	GRMZM2G028041	56.4386	GRMZM2G028883	75.9589	GRMZM2G030744	4.32869
GRMZM2G029713	33.0774	GRMZM2G028910	37.6046	GRMZM2G028046	2.32736	GRMZM2G028887	110.263	GRMZM2G030784	42.6685
GRMZM2G029720	19.9713	GRMZM2G028914	14.1017	GRMZM2G028086	4.65473	GRMZM2G028889	2.45029	GRMZM2G030790	1.85515
GRMZM2G029756	2.49641	GRMZM2G028980	49.0203	GRMZM2G028089	48.8747	GRMZM2G028900	109.038	GRMZM2G030794	273.944
GRMZM2G029783	4.99282	GRMZM2G029029	337.098	GRMZM2G028096	5.81841	GRMZM2G028905	16.5394	GRMZM2G030805	27.2089
GRMZM2G029785	26.2123	GRMZM2G029048	94.0115	GRMZM2G028110	64.0025	GRMZM2G028910	51.456	GRMZM2G030814	1.23677
GRMZM2G029833	14.9785	GRMZM2G029058	2.68604	GRMZM2G028132	1.16368	GRMZM2G028914	4.90057	GRMZM2G030831	3.09192
GRMZM2G029856	265.244	GRMZM2G029065	4.02907	GRMZM2G028139	58.766	GRMZM2G028980	15.3143	GRMZM2G030858	38.9582
GRMZM2G029868	20.5954	GRMZM2G029077	71.8517	GRMZM2G028151	1.16368	GRMZM2G028986	4.288	GRMZM2G030862	3.7103
GRMZM2G029879	1.87231	GRMZM2G029082	17.4593	GRMZM2G028156	15.7097	GRMZM2G029001	5.51314	GRMZM2G030873	8.03899
GRMZM2G029933	11.8579	GRMZM2G029087	169.221	GRMZM2G028188	1.16368	GRMZM2G029029	318.537	GRMZM2G030915	2.47354
GRMZM2G029951	24.9641	GRMZM2G029101	4.02907	GRMZM2G028190	4.65473	GRMZM2G029038	1.22514	GRMZM2G030945	4.94707
GRMZM2G030013	1.24821	GRMZM2G029113	19.4738	GRMZM2G028218	58.1841	GRMZM2G029048	91.2732	GRMZM2G030955	1.23677
GRMZM2G030038	3.12051	GRMZM2G029151	4.70058	GRMZM2G028219	1.74552	GRMZM2G029058	2.45029	GRMZM2G031001	1.85515
GRMZM2G030097	6.24102	GRMZM2G029153	2.01453	GRMZM2G028258	2.32736	GRMZM2G029065	21.44	GRMZM2G031022	5.56546
GRMZM2G030106	1.24821	GRMZM2G029194	2.01453	GRMZM2G028266	35.4923	GRMZM2G029077	74.7337	GRMZM2G031028	207.159
GRMZM2G030118	6.24102	GRMZM2G029219	2.01453	GRMZM2G028353	20.9463	GRMZM2G029082	10.4137	GRMZM2G031033	5920.41
GRMZM2G030122	16.8508	GRMZM2G029258	132.288	GRMZM2G028369	14.546	GRMZM2G029107	3.06286	GRMZM2G031043	17.3148
GRMZM2G030128	4.36872	GRMZM2G029267	22.8314	GRMZM2G028379	41.8926	GRMZM2G029151	7.96343	GRMZM2G031053	31.5376
GRMZM2G030148	1.24821	GRMZM2G029307	16.7878	GRMZM2G028386	202.481	GRMZM2G029194	2.45029	GRMZM2G031138	25.9721
GRMZM2G030167	44.9354	GRMZM2G029323	12.7587	GRMZM2G028389	1.74552	GRMZM2G029219	3.67543	GRMZM2G031169	4.32869
GRMZM2G030173	1.87231	GRMZM2G029370	12.0872	GRMZM2G028432	84.9488	GRMZM2G029223	4.288	GRMZM2G031210	9.89414
GRMZM2G030223	39.3185	GRMZM2G029385	199.439	GRMZM2G028467	9.8913	GRMZM2G029258	126.19	GRMZM2G031213	11.7493
GRMZM2G030241	3.74462	GRMZM2G029396	1.34302	GRMZM2G028492	19.2008	GRMZM2G029267	1.83771	GRMZM2G031278	4.94707
GRMZM2G030263	1.87231	GRMZM2G029486	52.3779	GRMZM2G028501	14.546	GRMZM2G029292	1.22514	GRMZM2G031326	24.117
GRMZM2G030272	71.7718	GRMZM2G029514	1.34302	GRMZM2G028543	3.49105	GRMZM2G029307	5.51314	GRMZM2G031352	45.7604
GRMZM2G030293	4.36872	GRMZM2G029527	2.01453	GRMZM2G028547	4.07289	GRMZM2G029323	18.3771	GRMZM2G031360	30.3008
GRMZM2G030312	42.439	GRMZM2G029530	28.875	GRMZM2G028594	1.16368	GRMZM2G029370	23.8903	GRMZM2G031370	10.5125
GRMZM2G030341	73.6441	GRMZM2G029537	13.4302	GRMZM2G028640	239.137	GRMZM2G029385	32.4663	GRMZM2G031398	9.27576
GRMZM2G030347	1.24821	GRMZM2G029623	1.34302	GRMZM2G028643	1.16368	GRMZM2G029396	1.22514	GRMZM2G031400	3.09192
GRMZM2G030350	13.1061	GRMZM2G029713	8.72964	GRMZM2G028648	1.74552	GRMZM2G029407	2.45029	GRMZM2G031404	1.85515
GRMZM2G030422	1.24821	GRMZM2G029720	23.5029	GRMZM2G028677	8.72762	GRMZM2G029455	6.12572	GRMZM2G031420	14.2228
GRMZM2G030458	43.0631	GRMZM2G029756	2.01453	GRMZM2G028700	166.988	GRMZM2G029486	94.336	GRMZM2G031435	1.23677
GRMZM2G030463	56.7933	GRMZM2G029783	1.34302	GRMZM2G028709	5.81841	GRMZM2G029514	1.83771	GRMZM2G031461	17.3148
GRMZM2G030465	4.36872	GRMZM2G029785	60.436	GRMZM2G028718	1.74552	GRMZM2G029527	15.3143	GRMZM2G031479	1.23677
GRMZM2G030511	6.86513	GRMZM2G029856	166.535	GRMZM2G028721	27.3465	GRMZM2G029530	53.9063	GRMZM2G031493	1.23677
GRMZM2G030529	11.2338	GRMZM2G029868	8.05813	GRMZM2G028730	39.5652	GRMZM2G029531	3.06286	GRMZM2G031496	1035.17
GRMZM2G030583	12.482	GRMZM2G029879	2.01453	GRMZM2G028745	16.2916	GRMZM2G029537	44.1052	GRMZM2G031523	53.7994
GRMZM2G030596	1.87231	GRMZM2G029933	5.37209	GRMZM2G028763	48.2928	GRMZM2G029636	1.83771	GRMZM2G031529	1.85515
GRMZM2G030598	1.87231	GRMZM2G029951	24.1744	GRMZM2G028774	1.16368	GRMZM2G029713	28.1783	GRMZM2G031536	30.9192
GRMZM2G030628	1.24821	GRMZM2G030013	1.34302	GRMZM2G028796	1.74552	GRMZM2G029720	18.9897	GRMZM2G031545	47.6156
GRMZM2G030646	14.9785	GRMZM2G030038	3.35756	GRMZM2G028813	3.49105	GRMZM2G029756	6.12572	GRMZM2G031568	32.156
GRMZM2G030659	18.099	GRMZM2G030080	2.01453	GRMZM2G028834	13.3824	GRMZM2G029783	1.22514	GRMZM2G031584	3.7103
GRMZM2G030710	42.439	GRMZM2G030097	10.0727	GRMZM2G028852	5.23657	GRMZM2G029785	63.0949	GRMZM2G031588	4.32869
GRMZM2G030713	3.74462	GRMZM2G030106	2.68604	GRMZM2G028855	3.49105	GRMZM2G029815	1.83771	GRMZM2G031591	1.23677
GRMZM2G030717	337.015	GRMZM2G030118	3.35756	GRMZM2G028883	74.4757	GRMZM2G029833	6.73829	GRMZM2G031607	11.7493
GRMZM2G030731	757.66	GRMZM2G030122	17.4593	GRMZM2G028887	74.4757	GRMZM2G029856	191.122	GRMZM2G031609	34.6295
GRMZM2G030744	2.49641	GRMZM2G030128	8.72964	GRMZM2G028889	4.07289	GRMZM2G029879	10.4137	GRMZM2G031620	4.32869
GRMZM2G030784	39.3185	GRMZM2G030167	20.1453	GRMZM2G028900	77.9667	GRMZM2G029951	18.3772	GRMZM2G031724	1.23677
GRMZM2G030790	26.2123	GRMZM2G030173	13.4302	GRMZM2G028905	5.23657	GRMZM2G030038	4.90057	GRMZM2G031780	1.85515
GRMZM2G030794	195.968	GRMZM2G030223	24.1744	GRMZM2G028910	73.312	GRMZM2G030080	1.83771	GRMZM2G031824	306.1
GRMZM2G030805	13.7303	GRMZM2G030240	4.02907	GRMZM2G028914	27.3465	GRMZM2G030097	9.18858	GRMZM2G031825	1.85515
GRMZM2G030831	4.36872	GRMZM2G030259	2.01453	GRMZM2G028980	201.899	GRMZM2G030118	3.67543	GRMZM2G031837	62.4568
GRMZM2G030858	44.9354	GRMZM2G030263	3.35756	GRMZM2G029001	1.74552	GRMZM2G030122	12.864	GRMZM2G031846	2.47354
GRMZM2G030862	8.11333	GRMZM2G030272	48.3488	GRMZM2G029029	267.647	GRMZM2G030128	3.67543	GRMZM2G031850	8.65738
GRMZM2G030873	9.98564	GRMZM2G030293	10.0727	GRMZM2G029039	61.0933	GRMZM2G030167	70.4457	GRMZM2G031893	8.03899
GRMZM2G030880	1.87231	GRMZM2G030312	60.436	GRMZM2G029048	47.711	GRMZM2G030173	10.4137	GRMZM2G031904	48.8523
GRMZM2G030902	26.8364	GRMZM2G030341	34.9186	GRMZM2G029058	1.74552	GRMZM2G030223	43.4926	GRMZM2G031930	66.7855
GRMZM2G030915	4.36872	GRMZM2G030347	2.68604	GRMZM2G029065	13.3824	GRMZM2G030241	6.12572	GRMZM2G031938	2.47354
GRMZM2G030945	1.24821	GRMZM2G030350	4.02907	GRMZM2G029077	61.6752	GRMZM2G030259	2.45029	GRMZM2G031941	19.7883
GRMZM2G031001	3.12051	GRMZM2G030422	2.01453	GRMZM2G029082	29.0921	GRMZM2G030263	1.22514	GRMZM2G031981	64.3119
GRMZM2G031022	6.86513	GRMZM2G030426	4.02907	GRMZM2G029087	22.6918	GRMZM2G030272	51.456	GRMZM2G031993	43.2869
GRMZM2G031028	91.7431	GRMZM2G030458	24.1744	GRMZM2G029107	1.74552	GRMZM2G030293	1.83771	GRMZM2G032003	1.23677
GRMZM2G031033	5622.54	GRMZM2G030463	95.3546	GRMZM2G029113	12.8005	GRMZM2G030312	37.9794	GRMZM2G032022	2.47354
GRMZM2G031043	7.48923	GRMZM2G030494	1.34302	GRMZM2G029151	1.74552	GRMZM2G030341	11.6389	GRMZM2G032028	3.09192
GRMZM2G031053	8.11333	GRMZM2G030511	8.05813	GRMZM2G029153	1.16368	GRMZM2G030347	3.06286	GRMZM2G032049	2.47354
GRMZM2G031138	34.3256	GRMZM2G030529	26.8604	GRMZM2G029219	4.07289	GRMZM2G030350	1.22514	GRMZM2G032071	29.0641
GRMZM2G031156	1.87231	GRMZM2G030531	3.35756	GRMZM2G029258	121.605	GRMZM2G030422	1.22514	GRMZM2G032095	1.85515
GRMZM2G031177	4.36872	GRMZM2G030542	6.0436	GRMZM2G029267	2.90921	GRMZM2G030426	1.83771	GRMZM2G032104	216.434
GRMZM2G031210	8.73743	GRMZM2G030583	3.35755	GRMZM2G029307	12.8005	GRMZM2G030458	24.5029	GRMZM2G032107	87.1921
GRMZM2G031213	18.099	GRMZM2G030596	4.70058	GRMZM2G029323	12.8005	GRMZM2G030463	208.887	GRMZM2G032110	2.47354
GRMZM2G031278	1.24821	GRMZM2G030598	2.01453	GRMZM2G029370	12.8005	GRMZM2G030494	2.45029	GRMZM2G032132	1.23677
GRMZM2G031326	19.3472	GRMZM2G030628	2.01453	GRMZM2G029385	134.405	GRMZM2G030511	6.12572	GRMZM2G032160	38.9582
GRMZM2G031352	78.6369	GRMZM2G030646	10.7442	GRMZM2G029396	1.16368	GRMZM2G030529	30.6286	GRMZM2G032163	45.7604
GRMZM2G031360	22.4677	GRMZM2G030659	18.8023	GRMZM2G029400	1.16368	GRMZM2G030531	3.67543	GRMZM2G032182	5.56546
GRMZM2G031370	47.4318	GRMZM2G030710	22.1599	GRMZM2G029475	1.16368	GRMZM2G030542	6.12572	GRMZM2G032193	1.23677
GRMZM2G031398	92.9913	GRMZM2G030713	10.0727	GRMZM2G029486	78.5486	GRMZM2G030583	1.22514	GRMZM2G032222	7.42061
GRMZM2G031400	2.49641	GRMZM2G030717	1232.22	GRMZM2G029506	1.74552	GRMZM2G030598	6.12572	GRMZM2G032258	145.939
GRMZM2G031404	3.74462	GRMZM2G030731	2649.11	GRMZM2G029514	1.16368	GRMZM2G030628	4.288	GRMZM2G032260	1.85515
GRMZM2G031420	1.24821	GRMZM2G030744	2.68604	GRMZM2G029519	1.16368	GRMZM2G030636	2.45029	GRMZM2G032276	1.85515
GRMZM2G031435	16.2267	GRMZM2G030784	12.0872	GRMZM2G029527	4.65473	GRMZM2G030646	7.35086	GRMZM2G032280	13.6044
GRMZM2G031461	4.99282	GRMZM2G030790	5.37209	GRMZM2G029530	105.313	GRMZM2G030659	36.1417	GRMZM2G032282	114.401
GRMZM2G031493	13.1061	GRMZM2G030794	196.753	GRMZM2G029531	1.74552	GRMZM2G030710	37.3669	GRMZM2G032293	3.09192
GRMZM2G031496	1519.69	GRMZM2G030805	100.727	GRMZM2G029537	70.9846	GRMZM2G030713	15.9269	GRMZM2G032314	19.7883
GRMZM2G031523	46.8077	GRMZM2G030831	4.70058	GRMZM2G029713	27.3465	GRMZM2G030717	975.214	GRMZM2G032315	1.23677
GRMZM2G031529	89.2467	GRMZM2G030858	52.3779	GRMZM2G029720	24.4373	GRMZM2G030731	948.261	GRMZM2G032336	26.5905
GRMZM2G031536	57.4174	GRMZM2G030862	10.7442	GRMZM2G029756	2.32737	GRMZM2G030744	2.45029	GRMZM2G032351	1.23677
GRMZM2G031545	86.7502	GRMZM2G030873	30.218	GRMZM2G029783	5.23657	GRMZM2G030762	1.83771	GRMZM2G032409	34.6295
GRMZM2G031568	66.1549	GRMZM2G030880	4.02907	GRMZM2G029785	82.0396	GRMZM2G030784	18.9897	GRMZM2G032423	11.1309
GRMZM2G031580	4.36872	GRMZM2G030902	14.7732	GRMZM2G029810	1.16368	GRMZM2G030794	165.394	GRMZM2G032475	7.42061
GRMZM2G031581	1.24821	GRMZM2G030915	3.35756	GRMZM2G029833	19.7826	GRMZM2G030805	20.8274	GRMZM2G032478	5.56546
GRMZM2G031584	6.86513	GRMZM2G030945	1.34302	GRMZM2G029856	233.318	GRMZM2G030850	1.22514	GRMZM2G032496	112.546
GRMZM2G031586	1.87231	GRMZM2G030955	2.68604	GRMZM2G029868	6.40025	GRMZM2G030858	60.6446	GRMZM2G032531	4.32869
GRMZM2G031588	3.74461	GRMZM2G031001	2.68604	GRMZM2G029879	6.98209	GRMZM2G030862	17.152	GRMZM2G032537	1.23677
GRMZM2G031591	1.24821	GRMZM2G031022	7.38662	GRMZM2G029933	16.2915	GRMZM2G030873	45.3303	GRMZM2G032547	1.23677
GRMZM2G031607	71.7718	GRMZM2G031028	58.4215	GRMZM2G029951	29.6739	GRMZM2G030880	4.288	GRMZM2G032562	18.5515
GRMZM2G031609	29.3328	GRMZM2G031033	3459.62	GRMZM2G030013	2.32736	GRMZM2G030902	3.06286	GRMZM2G032564	32.7744
GRMZM2G031620	8.11333	GRMZM2G031040	2.01453	GRMZM2G030072	1.16368	GRMZM2G030915	6.73829	GRMZM2G032602	8.03899
GRMZM2G031724	1.87231	GRMZM2G031043	10.0727	GRMZM2G030080	1.74552	GRMZM2G030955	3.06286	GRMZM2G032628	6.18384
GRMZM2G031780	1.24821	GRMZM2G031053	11.4157	GRMZM2G030097	11.055	GRMZM2G031001	2.45029	GRMZM2G032640	5.56546
GRMZM2G031824	392.56	GRMZM2G031138	33.5755	GRMZM2G030122	20.3644	GRMZM2G031022	7.96343	GRMZM2G032648	1.85515
GRMZM2G031827	1.24821	GRMZM2G031156	2.68604	GRMZM2G030125	1.74552	GRMZM2G031028	28.1783	GRMZM2G032706	110.072
GRMZM2G031837	13.7303	GRMZM2G031169	3.35756	GRMZM2G030128	1.16368	GRMZM2G031033	11134.1	GRMZM2G032711	1.23677
GRMZM2G031846	7.48923	GRMZM2G031177	3.35755	GRMZM2G030138	2.32736	GRMZM2G031043	8.576	GRMZM2G032807	1.23677
GRMZM2G031850	12.482	GRMZM2G031210	13.4302	GRMZM2G030167	80.2941	GRMZM2G031053	3.67543	GRMZM2G032847	1.85515
GRMZM2G031859	1.87231	GRMZM2G031213	8.72964	GRMZM2G030173	8.72762	GRMZM2G031057	2.45029	GRMZM2G032878	14.8412
GRMZM2G031893	8.73743	GRMZM2G031278	1.34302	GRMZM2G030223	53.5294	GRMZM2G031138	83.9223	GRMZM2G032905	1.23677
GRMZM2G031904	27.4605	GRMZM2G031326	36.9331	GRMZM2G030241	1.74552	GRMZM2G031156	4.288	GRMZM2G032936	9.89414
GRMZM2G031917	2.49641	GRMZM2G031352	48.3488	GRMZM2G030263	2.32736	GRMZM2G031169	7.96343	GRMZM2G032955	13.6045
GRMZM2G031930	28.7087	GRMZM2G031360	39.6192	GRMZM2G030272	93.6764	GRMZM2G031177	5.51314	GRMZM2G032962	19.1699
GRMZM2G031941	17.4749	GRMZM2G031370	67.8226	GRMZM2G030293	2.32736	GRMZM2G031210	18.9897	GRMZM2G033017	5.56546
GRMZM2G031958	3.74461	GRMZM2G031398	73.1947	GRMZM2G030299	1.74552	GRMZM2G031213	7.96343	GRMZM2G033022	63.0752
GRMZM2G031981	125.445	GRMZM2G031400	3.35756	GRMZM2G030312	50.0383	GRMZM2G031239	1.22514	GRMZM2G033098	1.85515
GRMZM2G031993	58.6656	GRMZM2G031404	1.34302	GRMZM2G030341	102.986	GRMZM2G031278	9.18857	GRMZM2G033117	6.80222
GRMZM2G032022	6.24102	GRMZM2G031420	2.01453	GRMZM2G030347	5.81841	GRMZM2G031280	2.45029	GRMZM2G033135	12.3677
GRMZM2G032028	3.12051	GRMZM2G031435	54.3924	GRMZM2G030350	4.65473	GRMZM2G031326	41.6549	GRMZM2G033175	1.85515
GRMZM2G032047	1.24821	GRMZM2G031461	10.7442	GRMZM2G030384	1.74552	GRMZM2G031352	64.9326	GRMZM2G033179	2.47354
GRMZM2G032049	3.12051	GRMZM2G031493	12.7587	GRMZM2G030422	2.90921	GRMZM2G031360	83.9223	GRMZM2G033219	6.80223
GRMZM2G032071	27.4605	GRMZM2G031496	953.546	GRMZM2G030426	4.65473	GRMZM2G031370	9.18858	GRMZM2G033273	1.85515
GRMZM2G032104	174.749	GRMZM2G031523	101.398	GRMZM2G030458	20.9463	GRMZM2G031398	5.51314	GRMZM2G033283	107.599
GRMZM2G032107	33.0774	GRMZM2G031529	48.3488	GRMZM2G030463	182.698	GRMZM2G031404	4.288	GRMZM2G033339	4.32869
GRMZM2G032160	34.9497	GRMZM2G031536	59.093	GRMZM2G030465	9.8913	GRMZM2G031420	13.4766	GRMZM2G033356	4.94707
GRMZM2G032163	112.338	GRMZM2G031545	54.3924	GRMZM2G030494	1.16368	GRMZM2G031435	91.2732	GRMZM2G033413	21.0251
GRMZM2G032182	9.98564	GRMZM2G031568	75.8807	GRMZM2G030511	11.055	GRMZM2G031461	9.18858	GRMZM2G033480	9.89414
GRMZM2G032222	14.9785	GRMZM2G031580	4.02907	GRMZM2G030529	19.7826	GRMZM2G031479	4.288	GRMZM2G033515	59.9833
GRMZM2G032244	3.12051	GRMZM2G031584	2.01453	GRMZM2G030531	3.49105	GRMZM2G031493	13.4766	GRMZM2G033519	4.32869
GRMZM2G032258	99.8564	GRMZM2G031586	3.35755	GRMZM2G030542	5.23657	GRMZM2G031496	1313.97	GRMZM2G033521	39.5766
GRMZM2G032260	4.36872	GRMZM2G031588	2.68604	GRMZM2G030583	9.8913	GRMZM2G031523	17.7646	GRMZM2G033570	98.3231
GRMZM2G032266	2.49641	GRMZM2G031591	3.35756	GRMZM2G030596	4.65473	GRMZM2G031529	38.592	GRMZM2G033576	1.85515
GRMZM2G032276	2.49641	GRMZM2G031607	30.218	GRMZM2G030598	5.81841	GRMZM2G031536	89.4355	GRMZM2G033592	51.3259
GRMZM2G032280	14.9785	GRMZM2G031609	35.5901	GRMZM2G030628	1.16368	GRMZM2G031545	55.1315	GRMZM2G033612	2.47354
GRMZM2G032282	119.828	GRMZM2G031620	2.68604	GRMZM2G030646	15.1279	GRMZM2G031568	23.2777	GRMZM2G033634	1.85515
GRMZM2G032293	4.99282	GRMZM2G031677	2.01453	GRMZM2G030659	22.11	GRMZM2G031580	9.18858	GRMZM2G033641	4.32869
GRMZM2G032314	19.9713	GRMZM2G031724	3.35756	GRMZM2G030710	41.3107	GRMZM2G031584	9.18858	GRMZM2G033644	1.23677
GRMZM2G032315	3.12051	GRMZM2G031780	1.34302	GRMZM2G030713	11.055	GRMZM2G031586	7.96343	GRMZM2G033649	133.571
GRMZM2G032336	29.9569	GRMZM2G031790	1.34302	GRMZM2G030717	1210.81	GRMZM2G031588	4.90057	GRMZM2G033653	40.8133
GRMZM2G032351	2.49641	GRMZM2G031824	260.546	GRMZM2G030731	444.527	GRMZM2G031591	6.73829	GRMZM2G033671	35.8663
GRMZM2G032409	26.8364	GRMZM2G031825	1.34302	GRMZM2G030744	2.90921	GRMZM2G031607	24.5029	GRMZM2G033680	5.56546
GRMZM2G032419	2.49641	GRMZM2G031837	19.4738	GRMZM2G030762	1.74552	GRMZM2G031609	26.3406	GRMZM2G033799	1.85515
GRMZM2G032423	5.61692	GRMZM2G031846	6.0436	GRMZM2G030784	84.367	GRMZM2G031620	6.12572	GRMZM2G033805	8.03899
GRMZM2G032447	3.12051	GRMZM2G031850	14.1017	GRMZM2G030790	9.30946	GRMZM2G031677	1.22514	GRMZM2G033846	9.27576
GRMZM2G032478	2.49641	GRMZM2G031893	2.68604	GRMZM2G030794	154.188	GRMZM2G031718	2.45029	GRMZM2G033862	22.2618
GRMZM2G032496	129.813	GRMZM2G031904	8.05813	GRMZM2G030805	31.4194	GRMZM2G031724	6.73829	GRMZM2G033876	40.195
GRMZM2G032531	9.98564	GRMZM2G031917	4.70058	GRMZM2G030831	3.49105	GRMZM2G031780	2.45029	GRMZM2G033894	20.4067
GRMZM2G032562	17.4749	GRMZM2G031930	27.5319	GRMZM2G030858	49.4565	GRMZM2G031790	10.4137	GRMZM2G033931	23.4986
[truncated: 11,295 more rows]
