# Supplementary material for: Comparative Study on the Transcriptome of Maize Mature Embryos from Two China Elite Hybrids Zhengdan958 and Anyu5
Source: PLoS One. 2016 Jun 22;11(6):e0158028. doi: 10.1371/journal.pone.0158028 (PMC4917089; doi:10.1371/journal.pone.0158028)
Supplement: S2 Table — (XLSX) [file pone.0158028.s002.xlsx]

## Sheet: S2 Table 
S2 Table. GO enrichment analysis of common over-dominance genes between Zhengdan958 and Anyu5.
GO ID	Biological process terms	P value	FDR value	Gene ID
Plant development
GO:0009932	cell tip growth	0.000820751	0.0039396	GRMZM2G105400
GO:0009560	embryo sac egg cell differentiation	0.00163881	0.00561879	GRMZM2G174196,GRMZM2G423636
GO:0040007	growth	0.00418341	0.0101971	GRMZM5G851698
GO:0071555	cell wall organization	0.00418341	0.0101971	GRMZM2G105400
GO:0048767	root hair elongation	0.00600066	0.0134691	GRMZM2G105400
GO:0030154	cell differentiation	0.0168996	0.0296218	GRMZM2G038301
GO:0009826	unidimensional cell growth	0.023637	0.0390197	GRMZM5G853513
GO:0009825	multidimensional cell growth	0.00650191	0.0143872	GRMZM2G105400
GO:0009664	plant-type cell wall organization	0.0264032	0.0416051	GRMZM2G105400
Abiotic stress response
GO:0010335	response to non-ionic osmotic stress	2.33115e-05	0.000316226	GRMZM2G120652
GO:0009269	response to desiccation	0.000298429	0.0018622	GRMZM2G144705
GO:0010048	vernalization response	0.000208702	0.00150086	GRMZM2G087395,GRMZM2G358311
GO:0009638	phototropism	0.000820751	0.0039396	GRMZM2G105400
GO:0043481	anthocyanin accumulation in tissues in response to UV light	0.00102269	0.00409075	GRMZM2G105400
GO:0010224	response to UV-B	0.0124957	0.0232063	GRMZM2G120652
GO:0042538	hyperosmotic salinity response	0.023637	0.0390197	GRMZM2G120652
GO:0009637	response to blue light	0.024545	0.039679	GRMZM2G105400
GO:0048573	photoperiodism flowering	0.0264032	0.0416051	GRMZM2G087395
Photosynthesis
GO:0015994	chlorophyll metabolic process	0.00175588	0.00564777	GRMZM2G120652
GO:0009767	photosynthetic electron transport chain	0.000266208	0.00169504	GRMZM2G103103,GRMZM5G856777
GO:0009772	photosynthetic electron transport in photosystem II	0.000820751	0.0039396	GRMZM5G856777
GO:0019684	photosynthesis light reaction	0.0354308	0.0516561	GRMZM5G856777
GO:0016117	carotenoid biosynthetic process	0.0375777	0.0542789	GRMZM2G038301
Carbohydrate biosynthetic and metabolic process
GO:0000271	polysaccharide biosynthetic process	0.00102269	0.00409075	GRMZM2G105400
GO:0006011	UDP-glucose metabolic process	0.00102269	0.00409075	GRMZM6G729818
GO:0009749	response to glucose	0.00650191	0.0143872	GRMZM2G440208
GO:0009750	response to fructose	0.00811527	0.0168798	GRMZM2G440208
GO:0009744	response to sucrose	0.0283167	0.0439542	GRMZM2G440208
GO:0000023	maltose metabolic process	0.0408891	0.0585201	GRMZM2G038301
Biotic defense response
GO:0009816	defense response to bacterium incompatible interaction	0.003777	0.00982019	GRMZM2G015889
Others
GO:0030422	production of siRNA involved in RNA interference	0.00124599	0.00457353	GRMZM2G054225
GO:0031047	gene silencing by RNA	0.000962862	0.00409075	GRMZM2G054225,GRMZM2G110304
GO:0035194	posttranscriptional gene silencing by RNA	0.000138982	0.00108406	GRMZM2G054225
GO:0009407	toxin catabolic process	0.00302299	0.00849705	GRMZM2G102216
GO:0016114	terpenoid biosynthetic process	0.00418341	0.0101971	GRMZM2G027059
GO:0010817	regulation of hormone levels	0.000230901	0.00150086	GRMZM2G105400
