# Supplementary material for: Comparative Study on the Transcriptome of Maize Mature Embryos from Two China Elite Hybrids Zhengdan958 and Anyu5
Source: PLoS One. 2016 Jun 22;11(6):e0158028. doi: 10.1371/journal.pone.0158028 (PMC4917089; doi:10.1371/journal.pone.0158028)
Supplement: S3 Table — (XLSX) [file pone.0158028.s003.xlsx]

## Sheet: S3 Table 
S3 Table. GO enrichment analysis of common under-dominance genes between Zhengdan958 and Anyu5.
GO ID	Biological process terms	P value	FDR value	Gene ID
Plant development
GO:0045995	regulation of embryonic development	3.03e-05	0.00055	GRMZM2G169089
GO:0010208	pollen wall assembly	9.07e-05	0.00102	GRMZM2G479744
GO:0010262	somatic embryogenesis	0.000449	0.003179	GRMZM2G051943
GO:0035265	organ growth	0.000626	0.004	GRMZM2G100872
GO:0010078	maintenance of root meristem identity	0.000831	0.004594	GRMZM2G009703
GO:0010016	shoot system morphogenesis	0.001065	0.005106	GRMZM2G110822
GO:0010030	positive regulation of seed germination	0.001065	0.005106	GRMZM2G169089
GO:0048507	meristem development	0.001065	0.005106	GRMZM2G110822
GO:0009832	plant-type cell wall biogenesis	0.004381	0.013734	GRMZM2G070360
GO:0008284	positive regulation of cell proliferation	0.005402	0.015528	GRMZM2G101408
GO:0010029	regulation of seed germination	0.00652	0.017005	GRMZM2G169089
GO:0016049	cell growth	0.010442	0.023971	GRMZM2G110822
GO:0009910	negative regulation of flower development	0.015166	0.029965	GRMZM5G839812
GO:0009933	meristem structural organization	0.021619	0.038096	GRMZM2G110822
GO:0051301	cell division	0.046265	0.068869	GRMZM6G007923
Abiotic stress response
GO:0009635	response to herbicide	0.0003	0.002387	GRMZM2G143008
GO:0071472	cellular response to salt stress	0.0003	0.002387	GRMZM2G148213
GO:0007568	aging	0.000831	0.004594	GRMZM2G169089
GO:0009642	response to light intensity	0.000831	0.004594	GRMZM2G122843
GO:0010167	response to nitrate	0.004879	0.014593	GRMZM2G171707
GO:0010286	heat acclimation	0.005949	0.016297	GRMZM5G803365
GO:0042631	cellular response to water deprivation	0.009731	0.022987	GRMZM2G148213
GO:0009409	response to cold	0.037013	0.056916	AC203173.3,GRMZM2G070360,GRMZM2G169089
Carbohydrate biosynthetic and metabolic process
GO:0006013	mannose metabolic process	0.000831	0.004594	GRMZM2G037690
GO:0006012	galactose metabolic process	0.00304	0.010009	GRMZM2G145460
GO:0044262	cellular carbohydrate metabolic process	0.005949	0.016297	GRMZM2G135588
GO:0000272	polysaccharide catabolic process	0.008377	0.020846	GRMZM2G051943
GO:0009749	response to glucose	0.008377	0.020846	GRMZM2G169089
GO:0006094	gluconeogenesis	0.012707	0.026992	GRMZM2G171707
Biotic defense response
GO:0009610	response to symbiotic fungus	0.002644	0.009073	GRMZM2G101408
Others
GO:0009060	aerobic respiration	0.004879	0.014593	GRMZM2G171707
GO:0010020	chloroplast fission	0.001327	0.00563	GRMZM6G007923
GO:0009902	chloroplast relocation	0.033614	0.052938	GRMZM2G018929
