# Supplementary material for: Comparative Study on the Transcriptome of Maize Mature Embryos from Two China Elite Hybrids Zhengdan958 and Anyu5
Source: PLoS One. 2016 Jun 22;11(6):e0158028. doi: 10.1371/journal.pone.0158028 (PMC4917089; doi:10.1371/journal.pone.0158028)
Supplement: S4 Table — (XLSX) [file pone.0158028.s004.xlsx]

## Sheet: S4 Table 
S4 Table. GO enrichment analysis of specific over-dominance genes in Zhengdan958 and Anyu5.
GO ID	Biological process terms	P value	FDR value	Gene ID
Zhengdan958 over-dominance
Abiotic stress response
GO:0046686	response to cadmium ion	0.011991	0.023959	AC233866.1,GRMZM2G104373,GRMZM5G800734
GO:0042538	hyperosmotic salinity response	0.004855	0.012761	GRMZM2G472625
Biotic defense response
GO:0009816	defense response to bacterium incompatible interaction	0.000298	0.002315	GRMZM5G800734
Brassinosteroids
GO:0016132	brassinosteroid biosynthetic process	0.003587	0.010039	GRMZM2G027886
GO:0009729	detection of brassinosteroid stimulus	0.000712	0.003745	GRMZM2G472625
GO:0009742	brassinosteroid mediated signaling pathway	0.011117	0.022523	GRMZM2G472625
Plant development
GO:0048367	shoot system development	0.024758	0.042995	GRMZM2G104373
GO:0009933	meristem structural organization	0.033209	0.054278	GRMZM2G104373
GO:0007275	multicellular organismal development	0.044267	0.068062	GRMZM2G009265
GO:0010050	vegetative phase change	0.002098	0.007628	GRMZM2G026490
GO:0009825	multidimensional cell growth	0.000685	0.003745	GRMZM2G472625
GO:0009965	leaf morphogenesis	0.002503	0.008345	GRMZM2G104373,GRMZM2G472625
GO:0009791	post-embryonic development	0.006878	0.016117	GRMZM5G800734
GO:0035266	meristem growth	0.000144	0.001479	GRMZM2G104373
GO:0009560	embryo sac egg cell differentiation	0.00035	0.002668	GRMZM2G105229
GO:0048827	phyllome development	0.000993	0.004951	GRMZM2G104373
GO:0010078	maintenance of root meristem identity	0.001318	0.006102	GRMZM2G104373
GO:0009965	leaf morphogenesis	0.002503	0.008345	GRMZM2G104373,GRMZM2G472625
GO:0010015	root morphogenesis	0.002553	0.008345	GRMZM2G104373
GO:0051302	regulation of cell division	0.003587	0.010039	GRMZM2G091362
Epigenetics
GO:0009616	virus induced gene silencing	0.010196	0.020875	GRMZM2G026490
Anyu5 over-dominance
Abiotic stress response
GO:0009269	response to desiccation	0.000298	0.001862	GRMZM2G050607
GO:0009611	response to wounding	0.028601	0.044176	GRMZM2G050607,GRMZM2G069203
GO:0009644	response to high light intensity	0.042017	0.059859	GRMZM2G050607
GO:0010220	positive regulation of vernalization response	2.33e-05	0.000316	GRMZM2G169927
Biotic defense response
GO:0010363	regulation of plant-type hypersensitive response	0.013189	0.024206	GRMZM2G069203
GO:0009620	response to fungus	0.012496	0.023206	GRMZM2G069203
Jasmonic acid and salicylic acid
GO:0009867	jasmonic acid mediated signaling pathway	0.014625	0.02653	GRMZM2G069203
GO:0009695	jasmonic acid biosynthetic process	0.012496	0.023206	GRMZM2G069203
GO:0009863	salicylic acid mediated signaling pathway	0.005054	0.011595	GRMZM2G069203
