# Supplementary material for: Comparative Study on the Transcriptome of Maize Mature Embryos from Two China Elite Hybrids Zhengdan958 and Anyu5
Source: PLoS One. 2016 Jun 22;11(6):e0158028. doi: 10.1371/journal.pone.0158028 (PMC4917089; doi:10.1371/journal.pone.0158028)
Supplement: S5 Table — (XLSX) [file pone.0158028.s005.xlsx]

## Sheet: S5 Table
S5 Table. GO enrichment analysis of specific under-dominance genes in Zhengdan958 and Anyu5.
GO ID	Biological process terms	P value	FDR value	Gene ID
Zhengdan958 under-dominance
Plant development
GO:0090351	seedling development	1.19e-05	0.00029	GRMZM2G149211,GRMZM2G158789
GO:0080060	integument development	0.000427	0.00284	AC187157.4
GO:0008284	positive regulation of cell proliferation	0.000622	0.00375	AC187157.4
GO:0009887	organ morphogenesis	0.005281	0.01536	AC187157.4
GO:0009561	megagametogenesis	0.009005	0.02277	GRMZM2G127416
GO:0009793	embryo development ending in seed dormancy	0.009804	0.0245	GRMZM2G001895,GRMZM2G059991
GO:0051301	cell division	0.015885	0.03319	GRMZM2G001895
GO:0048868	pollen tube development	0.016202	0.03354	GRMZM2G127416
GO:0048449	floral organ formation	0.017578	0.03572	GRMZM2G158789
GO:0010075	regulation of meristem growth	0.019	0.03725	AC187157.4
GO:0010014	meristem initiation	0.021985	0.04163	AC187157.4
GO:0009846	pollen germination	0.039477	0.06435	GRMZM2G162670
GO:0016120	carotene biosynthetic process	0.001056	0.00495	GRMZM2G377761
GO:0016123	xanthophyll biosynthetic process	0.001471	0.00642	GRMZM2G377761
Abiotic stress response
GO:0009959	negative gravitropism	0.001056	0.00495	GRMZM2G001895
GO:0034599	cellular response to oxidative stress	0.000427	0.00284	GRMZM2G052666
GO:0042594	response to starvation	0.000427	0.00284	GRMZM2G001895
GO:0006970	response to osmotic stress	0.024417	0.04527	GRMZM2G063363
GO:0042742	defense response to bacterium	0.021668	0.04156	GRMZM2G036921,GRMZM2G059991
Plant hormone
GO:0080024	indolebutyric acid metabolic process	0.000708	0.00375	GRMZM2G149211
GO:0009788	negative regulation of abscisic acid-activated signaling pathway	0.013599	0.02981	GRMZM2G180328
Epigenetics
GO:0009616	virus induced gene silencing	0.014876	0.03123	GRMZM2G393146
GO:0035196	production of miRNAs involved in gene silencing by miRNA	0.030221	0.05295	GRMZM2G393146
GO:0010267	production of ta-siRNAs involved in RNA interference	0.031994	0.05497	GRMZM2G393146
GO:0040029	regulation of gene expression epigenetic	0.000708	0.00375	GRMZM2G135410
GO:0006338	chromatin remodeling	0.009005	0.02277	GRMZM2G135410
Others
GO:0009855	determination of bilateral symmetry	0.019	0.03725	AC187157.4
GO:0046520	sphingoid biosynthetic process	0.001056	0.00495	GRMZM2G162670
Anyu5 under-dominance
GO:0046653	tetrahydrofolate metabolic process	3.03e-05	0.00055	GRMZM2G168281
GO:0006189	de novo' IMP biosynthetic process	0.001065	0.00511	GRMZM2G168281
GO:0006412	translation	0.000328	0.00255	GRMZM2G328168
GO:0006260	DNA replication	0.025476	0.04259	GRMZM2G328168
